# Supplementary material for: Function-adaptive clustered nanoparticles reverse Streptococcus mutans dental biofilm and maintain microbiota balance
Source: Commun Biol. 2021 Jul 15;4:846. doi: 10.1038/s42003-021-02372-y (PMC8282845; doi:10.1038/s42003-021-02372-y)
Supplement: Supplementary file 3 — Supplementary Data 1 [file 42003_2021_2372_MOESM3_ESM.zip]

Archive with 14 entries (12 files):
- Supplementary data 1/
- Supplementary data 1/Figure 2.xlsx
- Supplementary data 1/Figure 3.xlsx
- Supplementary data 1/Figure 4.xlsx
- Supplementary data 1/Figure 5.xlsx
- Supplementary data 1/Figure 6.xlsx
- Supplementary data 1/Figure 7.xlsx
- Supplementary data 1/Raw data for Figure 2d, e/
- Supplementary data 1/Raw data for Figure 2d, e/April 2 2019_B + DiOC2 + 2_5 mg,2f,ml_001.fcs
- Supplementary data 1/Raw data for Figure 2d, e/April 2 2019_B + DiOC2 + H2O_005.fcs
- Supplementary data 1/Raw data for Figure 2d, e/yo030819_CHX drug.vms
- Supplementary data 1/Raw data for Figure 2d, e/yo030819_CHX NPS.vms
- Supplementary data 1/Raw data for Figure 2d, e/yo030819_CHX PR4+ NPs.vms
- Supplementary data 1/Raw data for Figure 2d, e/yo030819_PR4+ itself.vms
