# Supplementary material for: Function-adaptive clustered nanoparticles reverse Streptococcus mutans dental biofilm and maintain microbiota balance
Source: Commun Biol. 2021 Jul 15;4:846. doi: 10.1038/s42003-021-02372-y (PMC8282845; doi:10.1038/s42003-021-02372-y)
Supplement: Supplementary file 3 — Supplementary Data 1 [file 42003_2021_2372_MOESM3_ESM.zip › Supplementary data 1/Figure 2.xlsx]

## Sheet: Sheet1
Figure 2b									Figure 2c
										PR4+	CHX PR4+ NPs
CHX itself		PR4+ itself		CHX NPs		CHX PR4+ NPs			31.5785	4.01822	6.82516
-3.84378	123.071	0.38457	49.3429	0.22143	-314.524	0.25954	-208.108		31.5846	19.2848	13.002
-3.84347	0	0.38488	48.7872	0.22173	-314.393	0.25985	-206.811		31.5908	-3.87448	9.12637
-3.84317	0	0.38518	49.7598	0.22204	-312.158	0.26015	-205.513		31.5969	9.19095	12.8196
-3.84286	0	0.38549	49.5486	0.22234	-312.552	0.26046	-205.895		31.6031	-0.88721	1.84827
-3.84256	0	0.38579	50.5211	0.22265	-311.682	0.26076	-205.448		31.6092	9.15948	6.01456
-3.84225	0	0.3861	50.3107	0.22295	-312.276	0.26107	-205.813		31.6154	2.16296	4.7605
-3.84195	0	0.3864	51.1021	0.22326	-309.926	0.26137	-205.346		31.6215	7.24133	3.50641
-3.84164	0	0.38671	50.7098	0.22356	-309.339	0.26168	-205.798		31.6276	2.25729	-1.05905
-3.84134	0	0.38701	51.1683	0.22387	-305.808	0.26198	-204.313		31.6338	17.3981	9.51318
-3.84103	0	0.38732	51.0358	0.22417	-303.37	0.26229	-204.281		31.6399	8.89221	5.93326
-3.84073	0	0.38762	51.8271	0.22448	-300.929	0.26259	-203.417		31.6461	12.4612	9.92218
-3.84042	0	0.38793	51.4349	0.22478	-300.407	0.2629	-203.756		31.6522	17.288	1.76941
-3.84012	0	0.38823	52.2633	0.22509	-298.622	0.2632	-203.265		31.6583	10.0399	-6.38336
-3.83981	0	0.38854	51.9089	0.22539	-299.209	0.26351	-203.138		31.6645	8.11395	-1.94601
-3.83951	0	0.38884	52.5631	0.2257	-298.536	0.26381	-203.008		31.6706	6.18793	2.4913
-3.8392	0	0.38915	52.0337	0.226	-299.124	0.26412	-203.382		31.6768	10.2994	-1.11325
-3.8389	0	0.38945	52.688	0.22631	-298.448	0.26442	-202.926		31.6829	2.33591	10.4199
-3.83859	0	0.38976	52.1593	0.22661	-297.696	0.26473	-203.974		31.6891	5.69266	4.60773
-3.83829	0	0.39006	53.0602	0.22692	-295.685	0.26503	-203.084		31.6952	9.04944	6.36444
-3.83798	0	0.39037	52.7773	0.22722	-295.091	0.26534	-203.477		31.7013	10.3937	7.64807
-3.83768	0	0.39067	53.6781	0.22753	-293.234	0.26564	-203.041		31.7075	11.738	8.93173
-3.83737	0	0.39098	53.3961	0.22783	-293.637	0.26595	-203.365		31.7136	19.0883	1.97638
-3.83707	0	0.39128	54.0326	0.22814	-295.301	0.26625	-202.859		31.7198	6.31372	10.1587
-3.83676	0	0.39159	53.4855	0.22844	-298.75	0.26656	-203.028		31.7259	20.7077	0.36505
-3.83646	0	0.39189	54.1219	0.22875	-300.095	0.26686	-202.366		31.732	6.92688	5.70905
-3.83615	0	0.3922	53.5757	0.22905	-299.068	0.26717	-203.676		31.7382	10.5667	2.22275
-3.83585	0	0.3925	54.4587	0.22936	-296.781	0.26747	-203.602		31.7443	14.2064	13.8741
-3.83554	0	0.39281	54.1582	0.22966	-294.782	0.26777	-203.732		31.7505	29.6695	4.08047
-3.83524	0	0.39311	54.9919	0.22997	-290.681	0.26808	-203.032		31.7566	8.90793	9.4245
-3.83493	0	0.39342	54.6429	0.23027	-287.826	0.26838	-203.092		31.7628	13.609	2.11926
-3.83463	0	0.39372	55.8157	0.23058	-284.968	0.26869	-202.323		31.7689	6.23511	9.95175
-3.83432	0	0.39403	55.0159	0.23088	-282.611	0.26899	-202.747		31.775	23.5142	-8.70673
-3.83402	0	0.39433	55.8435	0.23119	-280.252	0.2693	-201.787		31.7812	4.56851	7.95605
-3.83371	0	0.39464	55.4882	0.23149	-278.841	0.2696	-201.969		31.7873	29.3315	0.57199
-3.83341	0	0.39494	56.4144	0.2318	-277.427	0.26991	-201.321		31.7935	1.7699	8.32562
-3.8331	0	0.39525	56.1571	0.2321	-277.824	0.27021	-201.072		31.7996	17.9798	-2.84286
-3.8328	0	0.39555	57.0833	0.23241	-278.221	0.27052	-199.994		31.8057	6.01498	11.2181
-3.83249	0	0.39586	56.8267	0.23271	-279.566	0.27082	-200.333		31.8119	22.5079	0.75925
-3.83219	0	0.39616	57.4948	0.23302	-279.648	0.27113	-198.736		31.818	2.77615	15.5298
-3.83188	0	0.39647	56.9792	0.23332	-278.684	0.27143	-198.194		31.8242	26.3128	5.70166
-3.83158	0	0.39677	57.3145	0.23363	-277.716	0.27174	-196.269		31.8303	5.57474	21.103
-3.83127	0	0.39708	57.0586	0.23393	-277.013	0.27204	-194.119		31.8365	30.6836	3.07523
-3.83097	0	0.39738	57.8192	0.23424	-278.408	0.27235	-191.969		31.8426	3.46793	20.3688
-3.83066	0	0.39769	57.3961	0.23454	-281.64	0.27265	-191.258		31.8487	25.5581	6.12543
-3.83036	0	0.39799	58.1937	0.23485	-284.872	0.27296	-189.717		31.8549	-4.67633	87.7542
-3.83005	0	0.3983	57.8085	0.23515	-285.811	0.27326	-188.903		31.861	26.0533	59.8908
-3.82975	0	0.3986	58.4857	0.23546	-284.646	0.27357	-186.152		31.8672	-3.59149	16.8899
-3.82944	0	0.39891	57.9795	0.23576	-283.35	0.27387	-186.444		31.8733	42.735	1.16824
-3.82914	0	0.39921	58.6199	0.23607	-280.794	0.27418	-186.735		31.8794	12.587	10.6761
-3.82883	0	0.39952	58.6692	0.23637	-279.156	0.27448	-188.099		31.8856	40.864	6.89908
-3.82853	0	0.39982	59.1307	0.23668	-282.139	0.27479	-189.462		31.8917	8.76642	10.6909
-3.82822	0	0.40013	58.4087	0.23698	-285.332	0.27509	-191.582		31.8979	49.1183	-3.96634
-3.82792	0	0.40043	59.2031	0.23729	-287.265	0.2754	-190.659		31.904	4.94586	16.6977
-3.82761	0	0.40074	58.8148	0.23759	-283.806	0.2757	-190.566		31.9102	30.2041	4.03119
-3.82731	0	0.40104	59.7981	0.2379	-278.244	0.27601	-190.471		31.9163	-12.9621	26.686
-3.827	0	0.40135	59.5977	0.2382	-271.645	0.27631	-190.638		31.9224	33.4272	13.3888
-3.8267	0	0.40165	60.0878	0.23851	-264.416	0.27662	-189.972		31.9286	-12.7577	15.2292
-3.8264	0	0.40196	59.3943	0.23881	-257.58	0.27692	-191.573		31.9347	38.6628	3.82425
-3.82609	0	0.40226	60.6118	0.23912	-254.525	0.27723	-192.343		31.9409	-2.49091	17.6487
-3.82579	0	0.40257	60.6456	0.23942	-253.36	0.27753	-193.46		31.947	53.9608	1.82855
-3.82548	0	0.40287	61.6536	0.23973	-252.826	0.27784	-193.747		31.9532	9.78839	11.2379
-3.82518	0	0.40318	60.6888	0.24003	-250.929	0.27814	-194.467		31.9593	43.9574	1.74969
-3.82487	0	0.40348	60.9108	0.24034	-249.032	0.27845	-192.695		31.9654	-6.39795	17.491
-3.82457	0	0.40379	60.5409	0.24064	-245.875	0.27875	-192.36		31.9716	47.3927	-4.61188
-3.82426	0	0.40409	61.2683	0.24095	-243.975	0.27906	-192.023		31.9777	8.60919	18.6983
-3.82396	0	0.4044	60.8121	0.24125	-241.908	0.27936	-192.881		31.9839	67.3682	1.20767
-3.82365	0	0.4047	61.7122	0.24156	-240.467	0.27967	-191.247		31.99	9.4032	19.0383
-3.82335	0	0.40501	61.4286	0.24186	-239.096	0.27997	-191.336		31.9961	56.5904	2.80914
-3.82304	0	0.40531	62.3286	0.24217	-238.981	0.28028	-190.592		32.0023	19.2534	21.9012
-3.82274	0	0.40562	62.045	0.24247	-238.102	0.28058	-190.54		32.0084	94.1122	-1.24631
-3.82243	0	0.40592	63.0476	0.24278	-237.222	0.28089	-189.659		32.0146	181.046	21.0192
-3.82213	0	0.40623	62.8665	0.24308	-237.222	0.28119	-190.834		32.0207	509.981	-0.86688
-3.82182	0	0.40653	63.869	0.24339	-238.479	0.2815	-190.627		32.0269	134.547	22.6601
-3.82152	0	0.40684	63.6879	0.24369	-239.752	0.2818	-190.973		32.033	91.7381	14.4926
-3.82121	0	0.40714	64.4438	0.244	-241.652	0.28211	-189.935		32.0391	-3.39496	82.0135
-3.82091	0	0.40745	64.0162	0.2443	-241.915	0.28241	-190.214		32.0453	61.4644	16.4488
-3.8206	0	0.40775	64.7721	0.24461	-242.804	0.28272	-188.555		32.0514	-6.50015	16.4809
-3.8203	0	0.40806	64.3445	0.24491	-243.007	0.28302	-188.278		32.0576	75.8269	-3.90228
-3.81999	0	0.40836	64.9802	0.24522	-243.841	0.28333	-187.172		32.0637	-14.9196	21.1276
-3.81969	0	0.40867	64.4323	0.24552	-243.257	0.28363	-187.656		32.0698	69.42	-9.97806
-3.81938	0	0.40897	65.068	0.24583	-244.769	0.28394	-186.757		32.076	-19.314	14.4211
-3.81908	0	0.40928	64.5201	0.24613	-245.682	0.28424	-186.999		32.0821	72.8239	-7.18408
-3.81877	0	0.40958	65.0264	0.24644	-247.851	0.28455	-186.411		32.0883	-16.1617	16.6237
-3.81847	0	0.40989	64.3491	0.24674	-247.634	0.28485	-187.593		32.0944	66.9201	-4.98145
-3.81816	0	0.41019	65.3362	0.24705	-249.515	0.28516	-187.945		32.1006	-15.0218	28.9182
-3.81786	0	0.4105	65.1396	0.24735	-250.21	0.28546	-190.009		32.1067	74.7263	-5.87335
-3.81755	0	0.4108	66.2648	0.24766	-250.906	0.28577	-192.07		32.1128	-24.699	24.9318
-3.81725	0	0.41111	66.0096	0.24796	-251.221	0.28607	-194.894		32.119	81.149	3.38568
-3.81694	0	0.41141	66.7279	0.24827	-253.633	0.28638	-196.333		32.1251	-18.2763	27.2527
-3.81664	0	0.41172	66.855	0.24857	-253.488	0.28668	-197.654		32.1313	75.7483	-11.4022
-3.81633	0	0.41202	67.7273	0.24888	-253.971	0.28699	-197.036		32.1374	-27.4504	25.6315
-3.81603	0	0.41233	67.614	0.24918	-252.081	0.28729	-197.353		32.1435	73.6179	-7.97745
-3.81572	0	0.41263	68.7329	0.24949	-252.287	0.2876	-196.841		32.1497	-30.5871	24.0103
-3.81542	0	0.41294	68.4717	0.24979	-251.293	0.2879	-198.127		32.1558	89.2147	-2.70734
-3.81511	0	0.41324	69.0311	0.2501	-251.556	0.28821	-198.028		32.162	-36.5066	36.1717
-3.81481	0	0.41355	68.605	0.2504	-249.511	0.28851	-198.57		32.1681	77.2577	-6.9451
-3.8145	0	0.41385	69.3617	0.25071	-249.564	0.28882	-196.621		32.1743	-38.4012	25.6266
-3.8142	0	0.41416	68.7383	0.25101	-248.543	0.28912	-196.403		32.1804	83.6646	-8.69934
-3.81389	0	0.41446	69.3224	0.25132	-248.779	0.28943	-195.353		32.1865	-31.7427	32.6632
-3.81359	0	0.41477	68.9209	0.25162	-246.863	0.28973	-193.944		32.1927	90.8262	-1.03195
-3.81328	0	0.41507	69.505	0.25193	-247.887	0.29004	-191.705		32.1988	-40.1778	40.9613
-3.81298	0	0.41538	69.1035	0.25223	-246.19	0.29034	-191.178		32.205	100.676	0.54489
-3.81267	0	0.41568	69.4919	0.25254	-245.751	0.29065	-189.819		32.2111	-44.2421	45.9087
-3.81237	0	0.41598	69.2893	0.25284	-244.264	0.29095	-188.859		32.2172	94.0965	8.0152
-3.81206	0	0.41629	70.2694	0.25315	-244.034	0.29126	-187.898		32.2234	-45.2876	86.1773
-3.81176	0	0.41659	69.475	0.25345	-242.364	0.29156	-187.664		32.2295	92.1705	128.782
-3.81145	0	0.4169	70.1962	0.25376	-243.631	0.29187	-186.046		32.2357	-56.144	75.5139
-3.81115	0	0.4172	69.5374	0.25406	-242.955	0.29217	-185.169		32.2418	101.942	-2.35254
-3.81084	0	0.41751	70.308	0.25437	-244.379	0.29248	-184.291		32.248	-49.8943	35.8366
-3.81054	0	0.41781	70.4875	0.25467	-243.48	0.29278	-184.883		32.2541	115.094	-12.2719
-3.81023	0	0.41812	70.993	0.25498	-245.521	0.29309	-184.09		32.2602	-62.04	35.4917
-3.80993	0	0.41842	70.5129	0.25528	-244.412	0.29339	-184.786		32.2664	114.017	-10.0939
-3.80962	0	0.41873	71.3636	0.25559	-245.403	0.2937	-184.65		32.2725	-52.0483	30.1008
-3.80932	0	0.41903	71.2288	0.25589	-244.294	0.294	-185.311		32.2787	126.587	-9.17734
-3.80901	0	0.41934	71.7959	0.2562	-246.125	0.29431	-185.141		32.2848	-52.9995	37.3247
-3.80871	0	0.41964	71.7721	0.2565	-244.806	0.29461	-185.534		32.2909	120.605	-15.8296
-3.8084	0	0.41995	72.5118	0.25681	-245.583	0.29492	-185.097		32.2971	-55.9632	36.9798
-3.8081	0	0.42025	72.266	0.25711	-243.601	0.29522	-185.456		32.3032	133.505	-12.5281
-3.80779	0	0.42056	72.9017	0.25742	-244.56	0.29553	-184.983		32.3094	-59.3986	43.9278
-3.80749	0	0.42086	72.5519	0.25772	-243.575	0.29583	-185.705		32.3155	145.163	-11.2568
-3.80718	0	0.42117	72.9664	0.25803	-244.691	0.29614	-185.043		32.3217	-64.8464	39.5225
-3.80688	0	0.42147	72.7892	0.25833	-243.444	0.29644	-185.022		32.3278	140.847	-17.9091
-3.80657	0	0.42178	73.7085	0.25864	-244.297	0.29675	-184.998		32.3339	-68.0302	40.715
-3.80627	0	0.42208	73.6422	0.25894	-241.58	0.29705	-185.357		32.3401	151.248	-18.6088
-3.80596	0	0.42239	74.291	0.25924	-240.96	0.29736	-184.332		32.3462	-68.1953	38.123
-3.80566	0	0.42269	73.9536	0.25955	-238.167	0.29766	-184.034		32.3524	166.758	-23.3073
-3.80535	0	0.423	74.7264	0.25985	-237.471	0.29797	-183.734		32.3585	-61.1595	41.4098
-3.80505	0	0.4233	74.5138	0.26016	-233.209	0.29827	-184.231		32.3646	158.7	-20.6513
-3.80474	0	0.42361	75.8053	0.26046	-231.883	0.29858	-183.898		32.3708	-84.3109	43.435
-3.80444	0	0.42391	75.7158	0.26077	-228.605	0.29888	-183.617		32.3769	170.893	-16.0243
-3.80413	0	0.42422	75.9709	0.26107	-228.264	0.29919	-182.504		32.3831	-77.0235	50.6638
-3.80383	0	0.42452	75.2404	0.26138	-225.612	0.29949	-183.12		32.3892	180.696	-21.4102
-3.80352	0	0.42483	76.162	0.26168	-225.901	0.2998	-182.904		32.3954	-72.7549	52.8468
-3.80322	0	0.42513	76.0973	0.26199	-222.918	0.3001	-183.483		32.4015	192.181	-16.8817
-3.80291	0	0.42544	77.0945	0.26229	-222.872	0.30041	-183.233		32.4076	-70.1528	49.6291
-3.80261	0	0.42574	77.106	0.2626	-219.889	0.30071	-183.451		32.4138	207.865	-17.5765
-3.8023	0	0.42605	77.66	0.2629	-219.843	0.30102	-182.284		32.4199	-89.688	61.549
-3.802	0	0.42635	76.8333	0.26321	-217.569	0.30132	-182.31		32.4261	210.97	-16.655
-3.80169	0	0.42666	77.2755	0.26351	-218.232	0.30163	-181.506		32.4322	-96.1421	61.5638
-3.80139	0	0.42696	77.1268	0.26382	-215.482	0.30193	-180.908		32.4383	215.081	-21.6861
-3.80108	0	0.42727	77.7178	0.26412	-216.513	0.30224	-180.307		32.4445	-97.565	61.5786
-3.80078	0	0.42757	77.3225	0.26443	-214.068	0.30254	-180.035		32.4506	231.409	-22.9033
-3.80047	0	0.42788	78.0453	0.26473	-214.564	0.30285	-178.933		32.4568	-103.736	69.2213
-3.80017	0	0.42818	77.7826	0.26504	-212.329	0.30315	-179.423		32.4629	254.419	-17.7834
-3.79986	0	0.42849	78.5308	0.26534	-213.874	0.30346	-178.529		32.4691	-107.895	102.094
-3.79956	0	0.42879	78.2927	0.26565	-211.666	0.30376	-178.36		32.4752	266.046	28.9256
-3.79925	0	0.4291	78.8429	0.26595	-212.398	0.30407	-178.191		32.4813	-104.632	71.8133
-3.79895	0	0.4294	78.802	0.26626	-210.924	0.30437	-177.978		32.4875	288.93	-25.9535
-3.79864	0	0.42971	79.2791	0.26656	-212.388	0.30468	-177.761		32.4936	-102.376	73.0698
-3.79834	0	0.43001	79.1642	0.26687	-210.416	0.30498	-177.461		32.4998	297.68	-34.1777
-3.79803	0	0.43032	79.8669	0.26717	-212.224	0.30529	-177.159		32.5059	-119.333	75.5484
-3.79773	0	0.43062	79.1888	0.26748	-210.619	0.30559	-177.844		32.5121	315.438	-30.4376
-3.79742	0	0.43093	79.7683	0.26778	-211.955	0.3059	-177.143		32.5182	-139.308	80.55
-3.79712	0	0.43123	79.3622	0.26809	-210.061	0.3062	-176.806		32.5243	334.895	-30.1666
-3.79681	0	0.43154	79.9972	0.26839	-211.108	0.3065	-175.64		32.5305	-136.769	86.1822
-3.79651	0	0.43184	80.0403	0.2687	-208.165	0.30681	-176.342		32.5366	359.32	-25.165
-3.7962	0	0.43215	80.626	0.269	-208.998	0.30711	-176.212		32.5428	-138.758	90.553
-3.7959	0	0.43245	80.6206	0.26931	-206.383	0.30742	-176.88		32.5489	402.655	-34.7788
-3.79559	0	0.43276	81.2987	0.26961	-207.548	0.30772	-176.716		32.555	-142.673	97.23
-3.79529	0	0.43306	80.9905	0.26992	-204.932	0.30803	-176.744		32.5612	427.67	-38.1937
-3.79498	0	0.43337	81.9891	0.27022	-206.094	0.30833	-175.387		32.5673	-137.029	93.8151
-3.79468	0	0.43367	82.3967	0.27053	-203.623	0.30864	-175.222		32.5735	482.683	-37.3905
-3.79437	0	0.43398	83.0441	0.27083	-204.929	0.30894	-174.229		32.5796	-97.0462	108.928
-3.79407	0	0.43428	83.0995	0.27114	-201.303	0.30925	-173.987		32.5858	577.002	-35.5229
-3.79376	0	0.43459	84.166	0.27144	-202.294	0.30955	-173.742		32.5919	-77.1886	117.734
-3.79346	0	0.43489	83.8524	0.27175	-199.744	0.30986	-174.14		32.598	636.543	-38.9575
-3.79315	0	0.4352	84.6306	0.27205	-200.135	0.31016	-173.152		32.6042	86.4357	122.243
-3.79285	0	0.4355	84.4226	0.27236	-196.273	0.31047	-172.738		32.6103	1068.83	-42.6483
-3.79254	0	0.43581	84.979	0.27266	-196.187	0.31077	-170.938		32.6165	1705.09	140.628
-3.79224	0	0.43611	84.9443	0.27297	-192.299	0.31108	-169.829		32.6226	3432.35	-41.7662
-3.79193	0	0.43642	85.5992	0.27327	-193.027	0.31138	-168.721		32.6287	772.41	154.282
-3.79163	0	0.43672	85.6625	0.27358	-190.189	0.31169	-168.059		32.6349	1194.58	-40.7265
-3.79132	0	0.43703	86.4901	0.27388	-191.127	0.31199	-167.396		32.641	-81.7796	172.982
-3.79102	0	0.43733	86.3322	0.27419	-187.823	0.3123	-167.565		32.6472	1142.62	-7.44525
-3.79071	0	0.43764	87.4279	0.27449	-189.135	0.3126	-167.731		32.6533	-72.1103	230.936
-3.79041	0	0.43794	87.1427	0.2748	-186.353	0.31291	-167.692		32.6595	1235.81	219.546
-3.7901	0	0.43825	87.8687	0.2751	-188.19	0.31321	-167.651		32.6656	-201.302	606.782
-3.7898	0	0.43855	88.0035	0.27541	-187.127	0.31352	-168.388		32.6717	1412.01	20.317
-3.78949	0	0.43886	88.6677	0.27571	-189.844	0.31382	-167.742		32.6779	-186.602	266.425
-3.78919	0	0.43916	88.7401	0.27602	-188.728	0.31413	-167.893		32.684	1811.09	-65.2218
-3.78888	0	0.43947	89.0839	0.27632	-190.553	0.31443	-168.044		32.6902	17.2723	284.327
-3.78858	0	0.43977	88.8364	0.27663	-186.868	0.31474	-168.109		32.6963	2690.72	-62.6545
-3.78827	0	0.44008	89.7612	0.27693	-187.8	0.31504	-168.174		32.7024	654.962	322.019
-3.78797	0	0.44038	89.7003	0.27724	-183.954	0.31535	-168.239		32.7086	5822.89	-94.3441
-3.78767	0	0.44069	90.1819	0.27754	-184.728	0.31565	-168.304		32.7147	3158.22	362.233
-3.78736	0	0.44099	89.6771	0.27785	-182.024	0.31596	-168.368		32.7209	6396.93	-100.647
-3.78706	0	0.4413	89.9916	0.27815	-183.101	0.31626	-168.431		32.727	3799.44	440.607
-3.78675	0	0.4416	89.715	0.27846	-180.607	0.31657	-168.708		32.7332	16546.1	-101.115
-3.78645	0	0.44191	89.8143	0.27876	-182.733	0.31687	-168.984		32.7393	26113.1	613.592
-3.78614	0	0.44221	89.6178	0.27907	-180.777	0.31718	-169.261		32.7454	131452	-19.6486
-3.78584	0	0.44252	90.2096	0.27937	-182.599	0.31748	-169.537		32.7516	121024	1148.5
-3.78553	0	0.44282	89.8159	0.27968	-179.59	0.31779	-169.434		32.7577	26793.3	317.835
-3.78523	0	0.44313	90.2728	0.27998	-181.201	0.31809	-169.33		32.7639	14228.7	1278.47
-3.78492	0	0.44343	90.1379	0.28029	-178.743	0.3184	-168.397		32.77	2557.36	303.525
-3.78462	0	0.44374	90.2551	0.28059	-180.065	0.3187	-167.461		32.7761	5464.47	3047.41
-3.78431	0	0.44404	90.0771	0.2809	-178.29	0.31901	-167.031		32.7823	2382.43	2929.64
-3.78401	0	0.44435	90.2998	0.2812	-181.135	0.31931	-166.599		32.7884	5522.99	20366.5
-3.7837	0	0.44465	89.9307	0.28151	-180.791	0.31962	-166.998		32.7946	331.361	17097.8
-3.7834	0	0.44496	90.5055	0.28181	-185.063	0.31992	-167.396		32.8007	2312.23	1310.12
-3.78309	0	0.44526	90.0948	0.28212	-183.403	0.32023	-167.623		32.8069	-296.376	2196.64
-3.78279	0	0.44557	90.1649	0.28242	-184.682	0.32053	-167.848		32.813	1643.23	-302.633
-3.78248	0	0.44587	90.2351	0.28273	-182.156	0.32084	-168.021		32.8191	-436.59	934.578
-3.78218	0	0.44618	90.7606	0.28303	-185.089	0.32114	-168.193		32.8253	1323.41	-23.1767
-3.78187	0	0.44648	90.6951	0.28334	-183.455	0.32145	-168.688		32.8314	-409.264	912.541
-3.78157	0	0.44679	91.4557	0.28364	-186.441	0.32175	-168.351		32.8376	1327.59	-276.063
-3.78126	0	0.44709	91.2299	0.28395	-185.161	0.32206	-169.261		32.8437	-2.74246	432.89
-3.78096	0	0.4474	91.9388	0.28425	-188.499	0.32236	-168.785		32.8498	2828.74	-276.053
-3.78065	0	0.4477	91.6622	0.28456	-185.746	0.32267	-168.416		32.856	2296.36	307.384
-3.78035	0	0.44801	92.0082	0.28486	-187.613	0.32297	-168.044		32.8621	2045.73	-234.414
-3.78004	0	0.44831	92.0582	0.28517	-185.673	0.32328	-167.586		32.8683	144.357	263.715
-3.77974	0	0.44862	92.2062	0.28547	-188.354	0.32358	-167.128		32.8744	746.515	-151.463
-3.77943	0	0.44892	91.7632	0.28578	-186.835	0.32389	-167.022		32.8806	-285.465	290.531
-3.77913	0	0.44923	92.2571	0.28608	-189.096	0.32419	-166.916		32.8867	590.39	-140.415
-3.77882	0	0.44953	92.4551	0.28639	-186.96	0.3245	-166.81		32.8928	-311.533	469.749
-3.77852	0	0.44984	92.7833	0.28669	-188.6	0.3248	-166.705		32.899	501.18	227.157
-3.77821	0	0.45014	92.5199	0.287	-186.041	0.32511	-166.115		32.9051	-350.43	228.66
-3.77791	0	0.45045	93.0269	0.2873	-188.102	0.32541	-165.525		32.9113	432.095	-128.096
-3.7776	0	0.45075	93.5339	0.28761	-184.282	0.32572	-164.935		32.9174	-339.519	130.59
-3.7773	0	0.45106	94.0533	0.28791	-185.083	0.32602	-164.343		32.9235	394.204	-140.543
-3.77699	0	0.45136	93.9808	0.28822	-181.316	0.32633	-164.086		32.9297	-324.079	121.927
-3.77669	0	0.45167	94.5372	0.28852	-182.169	0.32663	-163.829		32.9358	382.475	-125.238
-3.77638	0	0.45197	94.5017	0.28883	-178.49	0.32694	-163.571		32.942	-247.302	106.154
-3.77608	0	0.45228	94.9579	0.28913	-180.269	0.32724	-163.314		32.9481	402.859	-121.631
-3.77577	0	0.45258	94.8223	0.28944	-176.905	0.32755	-162.798		32.9543	-283.268	93.3618
-3.77547	0	0.45289	94.9825	0.28974	-178.159	0.32785	-162.281		32.9604	342.744	-120.547
-3.77516	0	0.45319	95.1429	0.29005	-175.648	0.32816	-162.595		32.9665	-272.946	81.3581
-3.77486	0	0.4535	95.297	0.29035	-176.915	0.32846	-162.906		32.9727	310.804	-115.363
-3.77455	0	0.4538	95.4512	0.29066	-173.512	0.32877	-162.766		32.9788	-282.749	75.1887
-3.77425	0	0.4541	95.5682	0.29096	-175.566	0.32907	-162.625		32.985	274.839	-102.61
-3.77394	0	0.45441	95.6854	0.29127	-173.535	0.32938	-162.485		32.9911	-289.187	84.4132
-3.77364	0	0.45471	96.1647	0.29157	-175.281	0.32968	-162.344		32.9972	249.628	-107.006
-3.77333	0	0.45502	96.0521	0.29188	-171.045	0.32999	-162.204		33.0034	-272.136	66.1415
-3.77303	0	0.45532	97.0616	0.29218	-172.265	0.33029	-162.063		33.0095	244.541	-98.7863
-3.77272	0	0.45563	97.4792	0.29249	-169.985	0.3306	-161.923		33.0157	-257.726	57.2915
-3.77242	0	0.45593	97.9277	0.29279	-173.161	0.3309	-161.78		33.0218	230.147	-94.4303
-3.77211	0	0.45624	97.7844	0.2931	-170.723	0.33121	-162.193		33.028	-256.021	57.2324
-3.77181	0	0.45654	97.863	0.2934	-172.062	0.33151	-162.606		33.0341	215.753	-88.8128
-3.7715	0	0.45685	98.5334	0.29371	-170.224	0.33182	-162.189		33.0402	-240.817	52.4477
-3.7712	0	0.45715	99.3918	0.29401	-173.007	0.33212	-161.771		33.0464	212.255	-93.908
-3.77089	0	0.45746	99.6584	0.29432	-170.487	0.33243	-161.821		33.0525	-237.271	51.7676
-3.77059	0	0.45776	99.6045	0.29462	-172.587	0.33273	-161.871		33.0587	190.645	-80.081
-3.77028	0	0.45807	99.5505	0.29493	-169.082	0.33304	-161.921		33.0648	-229.701	50.8905
-3.76998	0	0.45837	99.7001	0.29523	-170.198	0.33334	-161.968		33.071	195.196	-75.4786
-3.76967	0	0.45868	99.8496	0.29554	-168.111	0.33365	-161.728		33.0771	-199.993	50.447
-3.76937	0	0.45898	100.788	0.29584	-171.484	0.33395	-161.486		33.0832	201.76	-70.8762
-3.76906	0	0.45929	101.135	0.29615	-170.119	0.33426	-161.246		33.0894	-200.017	43.2034
-3.76876	0	0.45959	101.613	0.29645	-173.374	0.33456	-161.004		33.0955	179.049	-69.7823
-3.76845	0	0.4599	101.5	0.29676	-172.062	0.33487	-160.419		33.1017	-201.597	41.1437
-3.76815	0	0.4602	101.646	0.29706	-175.37	0.33517	-159.831		33.1078	182.5	-64.9039
-3.76784	0	0.46051	101.791	0.29737	-173.598	0.33548	-159.246		33.1139	-192.36	47.047
-3.76754	0	0.46081	102.264	0.29767	-176.446	0.33578	-158.658		33.1201	165.323	-68.0675
-3.76723	0	0.46112	102.144	0.29797	-174.674	0.33609	-158.271		33.1262	-191.425	41.9912
-3.76693	0	0.46142	102.654	0.29828	-177.522	0.33639	-157.882		33.1324	152.172	-64.9236
-3.76662	0	0.46173	103.163	0.29858	-174.963	0.3367	-157.495		33.1385	-180.788	39.7652
-3.76632	0	0.46203	103.27	0.29889	-177.023	0.337	-157.106		33.1447	186.596	-62.4278
-3.76601	0	0.46234	103.377	0.29919	-173.886	0.33731	-157.065		33.1508	-165.482	39.1073
-3.76571	0	0.46264	103.743	0.2995	-176.206	0.33761	-157.022		33.1569	150.584	-56.1475
-3.7654	0	0.46295	104.109	0.2998	-174.08	0.33792	-156.981		33.1631	-181.118	39.4744
-3.7651	0	0.46325	104.29	0.30011	-174.894	0.33822	-156.938		33.1692	139.224	-51.6018
-3.76479	0	0.46356	103.88	0.30041	-172.085	0.33853	-156.899		33.1754	-179.397	37.7128
-3.76449	0	0.46386	104.295	0.30072	-173.893	0.33883	-156.858		33.1815	137.927	-59.6708
-3.76418	0	0.46417	104.71	0.30102	-170.461	0.33914	-156.819		33.1876	-163.572	27.9487
-3.76388	0	0.46447	104.851	0.30133	-171.648	0.33944	-156.778		33.1938	138.674	-61.0382
-3.76357	0	0.46478	104.992	0.30163	-168.846	0.33975	-156.739		33.1999	-152.763	31.6272
-3.76327	0	0.46508	104.838	0.30194	-171.501	0.34005	-156.698		33.2061	143.446	-62.4056
-3.76296	0	0.46539	104.683	0.30224	-168.108	0.34036	-156.659		33.2122	-160.821	31.2059
-3.76266	0	0.46569	104.565	0.30255	-170.175	0.34066	-156.618		33.2184	122.558	-51.789
-3.76235	0	0.466	104.447	0.30285	-167.674	0.34097	-156.117		33.2245	-157.558	30.4692
-3.76205	0	0.4663	104.958	0.30316	-168.951	0.34127	-155.613		33.2306	117.771	-53.7872
-3.76174	0	0.46661	104.877	0.30346	-165.207	0.34158	-155.112		33.2368	-144.123	24.9034
-3.76144	0	0.46691	104.742	0.30377	-166.083	0.34188	-154.608		33.2429	117.228	-52.8288
-3.76113	0	0.46722	104.607	0.30407	-162.234	0.34219	-154.92		33.2491	-143.66	26.4926
-3.76083	0	0.46752	105.126	0.30438	-163.002	0.34249	-155.229		33.2552	118.698	-50.6089
-3.76052	0	0.46783	105.644	0.30468	-159.323	0.3428	-154.71		33.2613	-137.536	18.5418
-3.76022	0	0.46813	105.793	0.30499	-159.425	0.3431	-154.189		33.2675	113.376	-48.5466
-3.75991	0	0.46844	105.942	0.30529	-155.379	0.34341	-153.947		33.2736	-139.839	25.65
-3.75961	0	0.46874	106.053	0.3056	-155.95	0.34371	-153.705		33.2798	97.9918	-46.4844
-3.7593	0	0.46905	106.165	0.3059	-151.323	0.34402	-153.463		33.2859	-136.545	17.8963
-3.759	0	0.46935	106.492	0.30621	-151.316	0.34432	-153.219		33.2921	119.964	-43.8703
-3.75869	0	0.46966	106.228	0.30651	-147.267	0.34463	-153.133		33.2982	-121.617	24.9256
-3.75839	0	0.46996	106.295	0.30682	-148.675	0.34493	-153.046		33.3043	111.749	-42.5177
-3.75808	0	0.47027	106.364	0.30712	-144.284	0.34523	-152.96		33.3105	-123.165	21.3112
-3.75778	0	0.47057	106.395	0.30743	-144.514	0.34554	-152.871		33.3166	100.767	-41.0074
-3.75747	0	0.47088	106.426	0.30773	-139.598	0.34584	-152.845		33.3228	-124.84	22.1908
-3.75717	0	0.47118	106.457	0.30804	-139.3	0.34615	-152.819		33.3289	92.3002	-40.7585
-3.75686	0	0.47149	106.489	0.30834	-134.673	0.34645	-152.793		33.335	-126.015	18.3977
-3.75656	0	0.47179	106.628	0.30865	-135.506	0.34676	-152.765		33.3412	102.441	-48.5935
-3.75625	0	0.4721	106.767	0.30895	-131.247	0.34706	-152.255		33.3473	-114.113	23.1775
-3.75595	0	0.4724	106.906	0.30926	-131.605	0.34737	-151.745		33.3535	100.004	-41.2907
-3.75564	0	0.47271	107.045	0.30956	-127.358	0.34767	-151.235		33.3596	-121.707	16.9983
-3.75534	0	0.47301	106.987	0.30987	-127.729	0.34798	-150.723		33.3658	87.2533	-40.7684
-3.75503	0	0.47332	106.929	0.31017	-123.483	0.34828	-150.298		33.3719	-115.842	16.2591
-3.75473	0	0.47362	107.166	0.31048	-123.854	0.34859	-149.872		33.378	95.6334	-32.6772
-3.75442	0	0.47393	107.404	0.31078	-119.69	0.34889	-149.446		33.3842	-113.909	31.8206
-3.75412	0	0.47423	107.676	0.31109	-120.146	0.3492	-149.018		33.3903	99.171	-29.829
-3.75381	0	0.47454	107.949	0.31139	-115.456	0.3495	-149.077		33.3965	-105.843	19.5311
-3.75351	0	0.47484	107.728	0.3117	-116.224	0.34981	-149.135		33.4026	87.6149	-37.0727
-3.7532	0	0.47515	107.508	0.312	-112.953	0.35011	-149.193		33.4087	-107.211	16.6237
-3.7529	0	0.47545	107.73	0.31231	-113.458	0.35042	-149.25		33.4149	80.3354	-35.6436
-3.75259	0	0.47576	107.954	0.31261	-109.871	0.35072	-148.539		33.421	-109.459	13.0069
-3.75229	0	0.47606	108.176	0.31292	-110.902	0.35103	-147.828		33.4272	83.1182	-34.2146
-3.75198	0	0.47637	108.4	0.31322	-107.781	0.35133	-147.203		33.4333	-95.5054	18.4716
-3.75168	0	0.47667	108.555	0.31353	-109.281	0.35164	-146.577		33.4395	76.0431	-24.7141
-3.75137	0	0.47698	108.71	0.31383	-106.16	0.35194	-145.33		33.4456	-100.568	12.8344
-3.75107	0	0.47728	108.865	0.31414	-107.656	0.35225	-145.466		33.4517	72.993	-35.3972
-3.75076	0	0.47759	109.021	0.31444	-105.297	0.35255	-145.654		33.4579	-101.731	23.0445
-3.75046	0	0.47789	109.342	0.31475	-107.555	0.35286	-145.84		33.464	73.7162	-24.4776
-3.75015	0	0.4782	109.664	0.31505	-104.565	0.35316	-146.529		33.4702	-102.014	16.3035
-3.74985	0	0.4785	109.986	0.31536	-106.193	0.35347	-147.216		33.4763	72.4269	-28.6957
-3.74955	0	0.47881	110.308	0.31566	-104.083	0.35377	-147.904		33.4824	-94.3734	12.2628
-3.74924	0	0.47911	110.404	0.31597	-106.593	0.35408	-148.591		33.4886	72.8986	-32.5589
-3.74894	0	0.47942	110.5	0.31627	-103.433	0.35438	-148.623		33.4947	-93.9017	17.8606
-3.74863	0	0.47972	110.893	0.31658	-104.89	0.35469	-148.653		33.5009	73.3703	-27.5919
-3.74833	0	0.48003	111.286	0.31688	-101.809	0.35499	-148.684		33.507	-92.4866	20.147
-3.74802	0	0.48033	111.364	0.31719	-103.344	0.3553	-148.714		33.5132	59.6288	-17.8943
-3.74772	0	0.48064	111.441	0.31749	-100.263	0.3556	-148.85		33.5193	-99.1844	14.0762
-3.74741	0	0.48094	111.482	0.3178	-101.799	0.35591	-148.984		33.5254	59.9747	-29.6418
-3.74711	0	0.48125	112.116	0.3181	-99.3936	0.35621	-148.288		33.5316	-98.1861	20.5523
-3.7468	0	0.48155	112.737	0.31841	-101.609	0.35652	-146.763		33.5377	61.6255	-25.1256
-3.7465	0	0.48186	113.359	0.31871	-98.6782	0.35682	-145.239		33.5439	-82.9509	18.7611
-3.74619	0	0.48216	114.055	0.31902	-101.205	0.35713	-145.097		33.55	58.2452	-23.1324
-3.74589	0	0.48247	114.16	0.31932	-99.5872	0.35743	-144.954		33.5561	-89.4758	9.20398
-3.74558	0	0.48277	114.128	0.31963	-101.746	0.35774	-144.811		33.5623	56.6258	-24.0563
-3.74528	0	0.48308	114.097	0.31993	-98.7635	0.35804	-144.656		33.5684	-87.5734	14.5874
-3.74497	0	0.48338	114.756	0.32024	-100.398	0.35835	-144.5		33.5746	62.0501	-22.4573
-3.74467	0	0.48369	115.415	0.32054	-98.0613	0.35865	-144.345		33.5807	-71.7093	5.89752
-3.74436	0	0.48399	115.533	0.32085	-100.345	0.35896	-144.187		33.5869	56.1541	-31.3443
-3.74406	0	0.4843	116.243	0.32115	-99.0588	0.35926	-144.083		33.593	-80.624	11.5175
-3.74375	0	0.4846	116.361	0.32146	-101.549	0.35957	-143.979		33.5991	60.3206	-31.4009
-3.74345	0	0.48491	116.479	0.32176	-98.3336	0.35987	-143.876		33.6053	-77.5267	5.03519
-3.74314	0	0.48521	116.437	0.32207	-98.8948	0.36018	-143.77		33.6114	62.3488	-24.1253
-3.74284	0	0.48552	116.986	0.32237	-95.7314	0.36048	-143.148		33.6176	-73.9891	14.8338
-3.74253	0	0.48582	117.203	0.32268	-96.3451	0.36079	-142.525		33.6237	51.2959	-21.8955
-3.74223	0	0.48613	117.42	0.32298	-92.8011	0.36109	-141.903		33.6299	-77.5267	9.884
-3.74192	0	0.48643	117.478	0.32329	-93.8774	0.3614	-141.279		33.636	47.2237	-23.9331
-3.74162	0	0.48674	117.536	0.32359	-91.8035	0.3617	-140.362		33.6421	-76.5676	-0.98392
-3.74131	0	0.48704	117.261	0.3239	-93.5066	0.36201	-139.446		33.6483	53.214	-33.5396
-3.74101	0	0.48735	117.578	0.3242	-90.0676	0.36231	-139.913		33.6544	-64.8543	7.54337
-3.7407	0	0.48765	117.809	0.32451	-91.2457	0.36262	-140.377		33.6606	46.5005	-27.0622
-3.7404	0	0.48796	118.039	0.32481	-88.8568	0.36292	-139.852		33.6667	-72.5741	5.82117
-3.74009	0	0.48826	118.325	0.32512	-90.2448	0.36323	-139.327		33.6728	53.8744	-26.8922
-3.73979	0	0.48857	118.612	0.32542	-87.6557	0.36353	-138.889		33.679	-65.9863	10.3176
-3.73948	0	0.48887	118.502	0.32573	-89.687	0.36384	-138.45		33.6851	51.626	-28.161
-3.73918	0	0.48918	118.689	0.32603	-87.5179	0.36414	-137.666		33.6913	-72.2596	2.74139
-3.73887	0	0.48948	118.579	0.32634	-89.1259	0.36445	-138.264		33.6974	41.3278	-21.8611
-3.73857	0	0.48979	118.766	0.32664	-86.4186	0.36475	-138.085		33.7036	-66.2693	11.9191
-3.73826	0	0.49009	118.756	0.32695	-88.3284	0.36506	-137.905		33.7097	39.4568	-19.8974
-3.73796	0	0.4904	119.337	0.32725	-85.9887	0.36536	-138.098		33.7158	-67.1341	9.46762
-3.73765	0	0.4907	119.27	0.32756	-87.426	0.36567	-138.29		33.722	39.5983	-16.6722
-3.73735	0	0.49101	119.797	0.32786	-84.0625	0.36597	-138.482		33.7281	-58.7029	11.3512
-3.73704	0	0.49131	119.989	0.32817	-84.4792	0.36628	-138.675		33.7343	48.2693	-16.1302
-3.73674	0	0.49162	120.182	0.32847	-80.6432	0.36658	-138.711		33.7404	-56.0693	16.3084
-3.73643	0	0.49192	120.097	0.32878	-81.4275	0.36689	-138.748		33.7465	44.8654	-16.8496
-3.73613	0	0.49223	120.605	0.32908	-78.169	0.36719	-138.785		33.7527	-58.3412	3.40784
-3.73582	0	0.49253	120.502	0.32939	-78.6907	0.3675	-138.822		33.7588	35.6755	-21.7477
-3.73552	0	0.49283	120.694	0.32969	-75.0122	0.3678	-138.085		33.765	-61.9967	2.92493
-3.73521	0	0.49314	120.462	0.33	-75.954	0.36811	-137.348		33.7711	45.6043	-17.8155
-3.73491	0	0.49344	120.822	0.3303	-73.1647	0.36841	-137.441		33.7773	-53.8603	9.03522
-3.7346	0	0.49375	120.763	0.33061	-74.1558	0.36872	-137.534		33.7834	35.8485	-19.619
-3.7343	0	0.49405	121.296	0.33091	-71.3665	0.36902	-137.367		33.7895	-66.6349	12.2776
-3.73399	0	0.49436	121.367	0.33122	-72.3575	0.36933	-137.201		33.7957	36.1551	-11.3307
-3.73369	0	0.49466	121.735	0.33152	-69.5682	0.36963	-137.035		33.8018	-46.455	13.4701
-3.73338	0	0.49497	121.972	0.33183	-69.7192	0.36994	-136.868		33.808	44.0085	-7.14221
-3.73308	0	0.49527	122.209	0.33213	-66.5624	0.37024	-136.844		33.8141	-63.7577	10.7205
-3.73277	0	0.49558	121.873	0.33244	-67.1859	0.37055	-136.821		33.8202	25.6996	-16.8299
-3.73247	0	0.49588	122.13	0.33274	-64.4524	0.37085	-136.797		33.8264	-61.6273	7.53229
-3.73216	0	0.49619	121.689	0.33305	-65.4992	0.37116	-136.773		33.8325	32.1694	-13.5186
-3.73186	0	0.49649	121.84	0.33335	-62.7133	0.37146	-136.749		33.8387	-61.1949	5.16702
-3.73155	0	0.4968	122.053	0.33366	-63.7075	0.37177	-136.726		33.8448	26.5643	-21.5605
-3.73125	0	0.4971	122.858	0.33396	-61.9716	0.37207	-136.702		33.851	-54.6622	-1.69226
-3.73094	0	0.49741	122.874	0.33427	-63.1759	0.37238	-136.678		33.8571	29.1349	-17.1453
-3.73064	0	0.49771	122.889	0.33457	-60.4949	0.37268	-136.989		33.8632	-50.0791	7.13806
-3.73033	0	0.49802	122.424	0.33488	-60.7542	0.37299	-137.298		33.8694	27.6806	-13.9916
-3.73003	0	0.49832	122.945	0.33518	-57.7418	0.37329	-137.607		33.8755	-52.0051	12.2727
-3.72972	0	0.49863	123.181	0.33549	-58.5096	0.3736	-137.916		33.8817	25.2829	-6.87613
-3.72942	0	0.49893	124.01	0.33579	-56.0748	0.3739	-137.795		33.8878	-39.8123	13.7115
-3.72911	0	0.49924	124.566	0.33609	-57.4202	0.37421	-137.672		33.8939	35.9664	-11.1139
-3.72881	0	0.49954	125.123	0.3364	-54.6703	0.37451	-137.082		33.9001	-40.2603	3.48175
-3.7285	0	0.49985	125.309	0.3367	-55.7007	0.37482	-137.322		33.9062	32.4367	-17.2439
-3.7282	0	0.50015	125.497	0.33701	-53.4234	0.37512	-137.102		33.9124	-43.79	3.02841
-3.72789	0	0.50046	125.387	0.33731	-54.0862	0.37543	-136.879		33.9185	28.907	-12.0206
-3.72759	0	0.50076	125.87	0.33762	-51.192	0.37573	-136.708		33.9247	-50.4996	5.40353
-3.72728	0	0.50107	125.883	0.33792	-52.0747	0.37604	-136.538		33.9308	27.0674	-12.4936
-3.72698	0	0.50137	126.488	0.33823	-49.1279	0.37634	-136.023		33.9369	-45.7986	4.93048
-3.72667	0	0.50168	126.278	0.33853	-49.9581	0.37665	-135.507		33.9431	22.2092	-12.9667
-3.72637	0	0.50198	127.056	0.33884	-47.5364	0.37695	-134.991		33.9492	-36.7581	5.20642
-3.72606	0	0.50229	127.093	0.33914	-48.8917	0.37726	-134.474		33.9554	29.0485	-11.9417
-3.72576	0	0.50259	127.722	0.33945	-46.89	0.37756	-134.029		33.9615	-32.4344	6.23138
-3.72545	0	0.5029	127.784	0.33975	-47.8252	0.37787	-133.582		33.9676	38.9065	-10.9168
-3.72515	0	0.5032	128.438	0.34006	-45.4756	0.37817	-133.221		33.9738	-33.3935	6.63544
-3.72484	0	0.50351	128.134	0.34036	-46.063	0.37848	-132.86		33.9799	35.1803	-11.1336
-3.72454	0	0.50381	128.422	0.34067	-43.7135	0.37878	-132.207		33.9861	-28.0636	3.89569
-3.72423	0	0.50412	128.475	0.34097	-44.3009	0.37909	-132.936		33.9922	25.4166	-16.3963
-3.72393	0	0.50442	128.529	0.34128	-41.6363	0.37939	-132.972		33.9984	-37.45	11.5237
-3.72362	0	0.50473	128.348	0.34158	-41.9087	0.3797	-133.009		34.0045	24.4575	-5.96942
-3.72332	0	0.50503	129.154	0.34189	-38.7191	0.38	-132.413		34.0106	-31.3653	8.07431
-3.72301	0	0.50534	129.108	0.34219	-39.3065	0.38031	-133.197		34.0168	29.5359	-3.11142
-3.72271	0	0.50564	129.656	0.3425	-36.9996	0.38061	-133.255		34.0229	-41.5063	10.0306
-3.7224	0	0.50595	129.635	0.3428	-36.7928	0.38092	-133.314		34.0291	12.2254	-12.1487
-3.7221	0	0.50625	130.206	0.34311	-33.6459	0.38122	-132.786		34.0352	-42.2139	4.147
-3.72179	0	0.50656	130.186	0.34341	-34.2792	0.38153	-133.087		34.0413	20.0709	-4.7868
-3.72149	0	0.50686	130.757	0.34372	-31.6705	0.38183	-132.92		34.0475	-30.0289	18.2104
-3.72118	0	0.50717	130.792	0.34402	-31.1619	0.38214	-132.754		34.0536	20.4954	-4.20535
-3.72088	0	0.50747	131.419	0.34433	-27.7655	0.38244	-132.49		34.0598	-28.095	7.43866
-3.72057	0	0.50778	131.583	0.34463	-28.1495	0.38275	-132.227		34.0659	23.9387	-6.14682
-3.72027	0	0.50808	132.044	0.34494	-25.1732	0.38305	-131.497		34.0721	-31.4125	9.73492
-3.71996	0	0.50839	132.183	0.34524	-25.1371	0.38335	-131.594		34.0782	21.9105	-9.70459
-3.71966	0	0.50869	132.322	0.34555	-21.6357	0.38366	-131.226		34.0843	-24.8876	-0.44556
-3.71935	0	0.509	131.943	0.34585	-21.0746	0.38396	-130.859		34.0905	20.8885	-6.32422
-3.71905	0	0.5093	132.55	0.34616	-17.2714	0.38427	-130.544		34.0966	-33.8338	13.7362
-3.71874	0	0.50961	132.645	0.34646	-17.2484	0.38457	-130.226		34.1028	20.1181	33.7966
-3.71844	0	0.50991	133.037	0.34677	-14.8102	0.38488	-130.33		34.1089	-32.3401	12.859
-3.71813	0	0.51022	132.806	0.34707	-15.3123	0.38518	-130.433		34.115	15.8258	-8.07846
-3.71783	0	0.51052	133.561	0.34738	-12.3065	0.38549	-130.589		34.1212	-25.2178	1.68811
-3.71752	0	0.51083	133.664	0.34768	-11.3975	0.38579	-130.742		34.1273	22.2878	-3.68301
-3.71722	0	0.51113	134.359	0.34799	-8.60168	0.3861	-130.086		34.1335	-24.0386	8.92187
-3.71691	0	0.51144	134.487	0.34829	-8.7428	0.3864	-130.258		34.1396	18.1842	-3.70273
-3.71661	0	0.51174	135.207	0.3486	-6.70831	0.38671	-130.016		34.1458	-34.1168	2.83133
-3.7163	0	0.51205	134.928	0.3489	-6.77063	0.38701	-129.772		34.1519	2.13153	-5.77234
-3.716	0	0.51235	135.241	0.34921	-4.84113	0.38732	-129.321		34.158	-32.0571	0.13098
-3.71569	0	0.51266	135.455	0.34951	-5.00848	0.38762	-129.697		34.1642	6.20364	-9.10342
-3.71539	0	0.51296	136.261	0.34982	-2.24548	0.38793	-129.191		34.1703	-28.0793	-2.05688
-3.71508	0	0.51327	136.071	0.35012	-2.41937	0.38823	-129.515		34.1765	10.0871	-10.1481
-3.71478	0	0.51357	136.474	0.35043	-0.07642	0.38854	-129.305		34.1826	-28.2208	6.3595
-3.71447	0	0.51388	136.771	0.35073	0.16968	0.38884	-129.923		34.1888	5.92065	-2.3624
-3.71417	0	0.51418	137.364	0.35104	2.88019	0.38915	-130.127		34.1949	-17.2308	2.20059
-3.71386	0	0.51449	137.052	0.35134	2.65375	0.38945	-130.33		34.201	15.9673	-8.37411
-3.71356	0	0.51479	137.725	0.35165	5.46924	0.38976	-130.003		34.2072	-25.2964	3.12698
-3.71325	0	0.5151	137.369	0.35195	5.34784	0.39006	-129.675		34.2133	5.88919	-10.6014
-3.71295	0	0.5154	137.999	0.35226	7.90741	0.39037	-128.569		34.2195	-20.108	-3.17053
-3.71264	0	0.51571	137.982	0.35256	8.37012	0.39067	-128.845		34.2256	10.2444	-10.8773
-3.71234	0	0.51601	138.952	0.35287	10.3521	0.39098	-128.346		34.2317	-20.7841	2.23013
-3.71203	0	0.51632	138.892	0.35317	11.0773	0.39128	-127.845		34.2379	4.53708	0.19995
-3.71173	0	0.51662	139.818	0.35348	13.8994	0.39159	-127.482		34.244	-21.9004	4.5954
-3.71142	0	0.51693	140.245	0.35378	13.7845	0.39189	-127.119		34.2502	8.01175	-6.14682
-3.71112	0	0.51723	140.968	0.35409	16.2391	0.3922	-126.274		34.2563	-16.4132	5.81747
-3.71082	0	0.51754	140.624	0.35439	16.5967	0.3925	-126.257		34.2625	15.5114	-7.44772
-3.71051	0	0.51784	140.872	0.3547	19.3237	0.39281	-125.306		34.2686	-6.90106	1.58954
-3.71021	0	0.51815	140.636	0.355	19.1136	0.39311	-125.185		34.2747	10.9361	-4.51086
-3.7099	0	0.51845	141.388	0.35531	21.4205	0.39342	-125.047		34.2809	-19.5263	2.94958
-3.7096	0	0.51876	141.22	0.35561	21.6306	0.39372	-124.908		34.287	6.36087	-4.72766
-3.70929	0	0.51906	141.348	0.35592	25.3026	0.39403	-124.355		34.2932	-14.9825	-5.90045
-3.70899	0	0.51937	141.149	0.35622	26.0375	0.39433	-124.632		34.2993	3.92389	-7.07321
-3.70868	0	0.51967	141.938	0.35653	28.817	0.39464	-124.513		34.3054	-16.4132	-2.09631
-3.70838	0	0.51998	141.696	0.35683	30.3395	0.39494	-124.392		34.3116	3.49939	-4.68826
-3.70807	0	0.52028	142.441	0.35714	34.0444	0.39525	-123.545		34.3177	-18.6851	3.58771
-3.70777	0	0.52059	142.094	0.35744	34.8122	0.39555	-124.081		34.3239	-0.61993	-3.27402
-3.70746	0	0.52089	142.734	0.35775	38.1495	0.39586	-124.617		34.33	-16.767	4.5289
-3.70716	0	0.5212	142.61	0.35805	39.3898	0.39616	-125.152		34.3362	7.33566	-2.80591
-3.70685	0	0.5215	143.077	0.35836	43.1996	0.39647	-123.925		34.3423	-16.4211	-4.97653
-3.70655	0	0.52181	142.903	0.35866	44.0726	0.39677	-123.528		34.3484	0.07187	-7.14713
-3.70624	0	0.52211	143.716	0.35897	47.0423	0.39708	-123.703		34.3546	-22.4271	-6.47943
-3.70594	0	0.52242	143.715	0.35927	48.7552	0.39738	-123.878		34.3607	-4.67633	-5.81174
-3.70563	0	0.52272	144.306	0.35958	51.7216	0.39769	-122.808		34.3669	-8.87424	-6.15915
-3.70533	0	0.52303	144.21	0.35988	52.5912	0.39799	-122.566		34.373	-0.99725	-6.50656
-3.70502	0	0.52333	144.706	0.36019	55.1901	0.3983	-122.499		34.3791	-17.5216	-6.85394
-3.70472	0	0.52364	144.167	0.36049	56.5323	0.3986	-122.43		34.3853	6.20364	-7.20135
-3.70441	0	0.52394	145.008	0.3608	59.1968	0.39891	-122		34.3914	-15.0375	-6.72089
-3.70411	0	0.52425	145.042	0.3611	60.6047	0.39921	-122.397		34.3976	3.97107	-6.24045
-3.7038	0	0.52455	145.668	0.36141	64.2143	0.39952	-121.937		34.4037	-19.031	-1.97559
-3.7035	0	0.52486	145.942	0.36171	64.8869	0.39982	-122.307		34.4099	-1.78339	2.28928
-3.70319	0	0.52516	146.513	0.36202	66.9346	0.40013	-122.261		34.416	-11.3506	0.42416
-3.70289	0	0.52547	146.204	0.36232	67.7221	0.40043	-122.214		34.4221	-8.8428	-1.44095
-3.70258	0	0.52577	146.883	0.36263	70.7148	0.40074	-121.736		34.4283	-16.649	-6.14438
-3.70228	0	0.52608	146.556	0.36293	72.4474	0.40104	-121.256		34.4344	-0.30548	-10.8478
-3.70197	0	0.52638	147.215	0.36324	75.6895	0.40135	-120.865		34.4406	-10.5644	-0.01932
-3.70167	0	0.52669	147.197	0.36354	77.6716	0.40165	-120.472		34.4467	3.32645	-4.32852
-3.70136	0	0.52699	148.559	0.36385	80.3755	0.40196	-119.636		34.4528	-13.7246	-11.003
-3.70106	0	0.5273	148.245	0.36415	80.9793	0.40226	-120.183		34.459	-6.62592	-2.53979
-3.70075	0	0.5276	148.522	0.36446	83.2763	0.40257	-119.485		34.4651	-11.8537	2.88797
-3.70045	0	0.52791	148.333	0.36476	84.9433	0.40287	-119.616		34.4713	-5.0065	0.74692
-3.70014	0	0.52821	149.13	0.36507	87.6866	0.40318	-119.627		34.4774	-12.4983	-2.49792
-3.69984	0	0.52852	149.187	0.36537	89.7999	0.40348	-119.638		34.4836	-7.91516	-5.74277
-3.69953	0	0.52882	150.231	0.36568	93.6983	0.40379	-119.234		34.4897	-14.9667	-3.90228
-3.69923	0	0.52913	150.03	0.36598	95.4965	0.40409	-119.658		34.4958	-9.94339	-2.06183
-3.69892	0	0.52943	150.42	0.36629	99.0668	0.4044	-119.474		34.502	-10.2028	-2.11356
-3.69862	0	0.52974	150.255	0.36659	101.377	0.4047	-119.29		34.5081	1.61267	-2.16531
-3.69831	0	0.53004	151.472	0.3669	104.75	0.40501	-118.692		34.5143	-12.9228	-1.84009
-3.69801	0	0.53035	151.991	0.3672	106.867	0.40531	-118.923		34.5204	-3.30847	-1.51486
-3.6977	0	0.53065	152.512	0.36751	110.752	0.40562	-118.739		34.5265	-6.52374	1.80637
-3.6974	0	0.53096	152.303	0.36781	112.541	0.40592	-118.555		34.5327	-9.73898	12.6964
-3.69709	0	0.53126	153.083	0.36812	116.386	0.40623	-118.009		34.5388	-9.55817	13.8495
-3.69679	0	0.53156	153.059	0.36842	119.606	0.40653	-118.29		34.545	-9.37738	100.783
-3.69648	0	0.53187	153.629	0.36873	123.675	0.40684	-117.689		34.5511	-9.19656	58.415
-3.69618	0	0.53217	153.409	0.36903	126.487	0.40714	-117.916		34.5573	-9.01575	0.90955
-3.69587	0	0.53248	154.175	0.36934	129.726	0.40745	-117.315		34.5634	-8.6777	4.42786
-3.69557	0	0.53278	153.96	0.36964	131.708	0.40775	-117.542		34.5695	-8.33969	0.37735
-3.69526	0	0.53309	154.337	0.36995	134.946	0.40806	-117.374		34.5757	-8.00165	5.7879
-3.69496	0	0.53339	153.925	0.37025	136.928	0.40836	-118.033		34.5818	-7.6636	-3.93924
-3.69465	0	0.5337	154.499	0.37056	140.574	0.40867	-116.479		34.588	-8.20605	0.60403
-3.69435	0	0.534	154.401	0.37086	142.963	0.40897	-115.755		34.5941	-8.74847	-2.42154
-3.69404	0	0.53431	154.895	0.37117	146.294	0.40928	-115.064		34.6002	-9.29089	-8.44312
-3.69374	0	0.53461	154.822	0.37147	148.998	0.40958	-115.2		34.6064	-9.83331	10.7648
-3.69343	0	0.53492	155.34	0.37178	151.905	0.40989	-114.975		34.6125	-15.8472	12.1741
-3.69313	0	0.53522	155.543	0.37208	154.182	0.41019	-114.748		34.6187	-21.8611	-1.55429
-3.69282	0	0.53553	156.338	0.37239	157.956	0.4105	-113.573		34.6248	-4.98291	-3.29865
-3.69252	0	0.53583	155.85	0.37269	159.63	0.4108	-113.225		34.631	-12.2546	-5.04303
-3.69221	0	0.53614	156.348	0.373	161.776	0.41111	-112.704		34.6371	-7.8287	-3.75201
-3.69191	0	0.53644	156.255	0.3733	163.922	0.41141	-114.119		34.6432	-15.4777	-2.46097
-3.6916	0	0.53675	157.148	0.37361	167.656	0.41172	-113.789		34.6494	-2.75034	-1.16992
-3.6913	0	0.53705	157.03	0.37391	170.13	0.41202	-113.458		34.6555	-14.1727	0.12112
-3.69099	0	0.53736	157.899	0.37422	173.891	0.41233	-112.903		34.6617	-3.03333	2.20059
-3.69069	0	0.53766	158.118	0.37452	177.022	0.41263	-113.177		34.6678	-16.0437	4.28003
-3.69038	0	0.53797	158.931	0.37482	180.703	0.41294	-112.19		34.674	-1.88559	-5.46683
-3.69008	0	0.53827	158.46	0.37513	183.755	0.41324	-113.138		34.6801	-11.8773	-0.07599
-3.68977	0	0.53858	158.977	0.37543	188.119	0.41355	-113.05		34.6862	-3.19055	-0.99252
-3.68947	0	0.53888	158.981	0.37574	191.224	0.41385	-112.961		34.6924	-18.6537	5.65979
-3.68916	0	0.53919	159.577	0.37604	195.273	0.41416	-112.739		34.6985	-3.9295	5.68933
-3.68886	0	0.53949	159.409	0.37635	198.692	0.41446	-112.516		34.7047	-13.3552	5.7189
-3.68855	0	0.5398	160.227	0.37665	203.024	0.41477	-111.567		34.7108	-2.259	-1.20441
-3.68825	0	0.5401	160.162	0.37696	206.095	0.41507	-112.002		34.7169	-15.3126	-0.5589
-3.68794	0	0.54041	161.083	0.37726	209.836	0.41538	-111.191		34.7231	6.8522	-7.95526
-3.68764	0	0.54071	160.976	0.37757	213.58	0.41568	-111.211		34.7292	-11.2326	-7.78281
-3.68733	0	0.54102	161.854	0.37787	217.623	0.41599	-110.937		34.7354	13.3849	-7.96512
-3.68703	0	0.54132	161.986	0.37818	221.666	0.41629	-110.662		34.7415	-2.24719	-0.57861
-3.68672	0	0.54163	162.414	0.37848	225.709	0.4166	-109.443		34.7477	4.258	-7.38367
-3.68642	0	0.54193	161.998	0.37879	229.755	0.4169	-109.605		34.7538	-13.3866	0.94898
-3.68611	0	0.54224	162.963	0.37909	233.355	0.41721	-109.078		34.7599	-6.39401	-2.07169
-3.68581	0	0.54254	163.171	0.3794	236.954	0.41751	-108.549		34.7661	-23.5512	-5.09232
-3.6855	0	0.54285	163.972	0.3797	241.604	0.41782	-107.538		34.7722	-6.49622	-5.90536
-3.6852	0	0.54315	164.008	0.38001	246.257	0.41812	-107.907		34.7784	-13.591	8.41925
-3.68489	0	0.54346	165.03	0.38031	250.487	0.41843	-107.501		34.7845	-5.08905	-1.38181
-3.68459	0	0.54376	164.992	0.38062	254.717	0.41873	-107.092		34.7906	-20.7369	3.9548
-3.68428	0	0.54407	165.546	0.38092	259.577	0.41904	-106.863		34.7968	1.85245	2.19565
-3.68398	0	0.54437	165.36	0.38123	264.44	0.41934	-106.632		34.8029	-15.8079	8.00534
-3.68367	0	0.54468	166.161	0.38153	268.401	0.41965	-106.403		34.8091	5.64157	-1.87457
-3.68337	0	0.54498	165.879	0.38184	272.362	0.41995	-106.172		34.8152	-13.1586	3.38321
-3.68306	0	0.54529	166.978	0.38214	276.322	0.42026	-106.427		34.8214	2.25336	-1.76617
-3.68276	0	0.54559	167.067	0.38245	280.286	0.42056	-106.68		34.8275	-22.5843	0.65329
-3.68245	0	0.5459	167.747	0.38275	284.326	0.42087	-106.935		34.8336	0.12296	2.40262
-3.68215	0	0.5462	167.737	0.38306	288.365	0.42117	-107.187		34.8398	-17.4194	4.15192
-3.68184	0	0.54651	168.318	0.38336	292.405	0.42148	-107.015		34.8459	4.28159	-7.97498
-3.68154	0	0.54681	168.111	0.38367	296.448	0.42178	-106.84		34.8521	-14.2671	-4.9642
-3.68123	0	0.54712	168.89	0.38397	300.402	0.42208	-106.665		34.8582	12.6067	-3.13605
-3.68093	0	0.54742	168.82	0.38428	304.356	0.42239	-106.49		34.8643	-16.8691	6.26096
-3.68062	0	0.54773	169.737	0.38458	308.94	0.42269	-106.109		34.8705	2.96088	-4.52563
-3.68032	0	0.54803	169.642	0.38489	313.528	0.423	-105.727		34.8766	-17.4587	-0.17453
-3.68001	0	0.54834	170.535	0.38519	318.388	0.4233	-105.431		34.8828	5.07556	-5.87582
-3.67971	0	0.54864	170.538	0.3855	323.247	0.42361	-105.135		34.8889	-12.6398	-4.00824
-3.6794	0	0.54895	171.135	0.3858	327.018	0.42391	-104.245		34.8951	8.88828	-10.4979
-3.6791	0	0.54925	170.966	0.38611	330.791	0.42422	-104.735		34.9012	-25.9332	-1.84995
-3.67879	0	0.54956	171.785	0.38641	335.934	0.42452	-104.448		34.9073	-4.5191	-13.6596
-3.67849	0	0.54986	171.583	0.38672	340.449	0.42483	-104.16		34.9135	-23.3547	-0.23984
-3.67818	0	0.55017	172.369	0.38702	344.767	0.42513	-104.584		34.9196	2.08435	-3.37689
-3.67788	0	0.55047	172.39	0.38733	351.186	0.42544	-105.005		34.9258	-28.8261	1.0549
-3.67757	0	0.55078	173.004	0.38763	356.827	0.42574	-105.426		34.9319	4.22263	-7.32516
-3.67727	0	0.55108	172.852	0.38794	362.471	0.42605	-105.848		34.938	-19.0782	-0.56751
-3.67696	0	0.55139	173.687	0.38824	366.815	0.42635	-105.859		34.9442	7.93314	-5.6362
-3.67666	0	0.55169	173.486	0.38855	371.16	0.42666	-105.867		34.9503	-21.4051	4.4328
-3.67635	0	0.552	174.272	0.38885	375.351	0.42696	-105.876		34.9565	10.1815	-7.31775
-3.67605	0	0.5523	174.389	0.38916	380.174	0.42727	-105.885		34.9626	-14.5815	-3.93063
-3.67574	0	0.55261	175.098	0.38946	384.565	0.42757	-105.55		34.9688	11.9738	-6.06244
-3.67544	0	0.55291	175.042	0.38977	390.216	0.42788	-105.213		34.9749	-17.8204	-0.62543
-3.67513	0	0.55322	175.974	0.39007	394.787	0.42818	-104.875		34.981	1.37683	1.02719
-3.67483	0	0.55352	175.66	0.39038	399.361	0.42849	-104.538		34.9872	-19.6756	2.67978
-3.67452	0	0.55383	176.332	0.39068	403.739	0.42879	-104.588		34.9933	15.6215	-6.54782
-3.67422	0	0.55413	176.597	0.39099	408.746	0.4291	-104.636		34.9995	-5.43103	-0.63773
-3.67391	0	0.55444	176.863	0.39129	412.579	0.4294	-104.683		35.0056	32.759	-5.23337
-3.67361	0	0.55474	176.588	0.3916	417.675	0.42971	-104.731		35.0117	-1.5004	5.30869
-3.6733	0	0.55505	177.695	0.3919	422.181	0.43001	-104.435		35.0179	25.621	-9.22107
-3.673	0	0.55535	177.507	0.39221	426.686	0.43032	-104.136		35.024	-3.60721	1.47867
-3.67269	0	0.55566	178.306	0.39251	429.994	0.43062	-103.925		35.0302	33.1364	-5.87643
-3.67239	0	0.55596	178.574	0.39282	434.565	0.43093	-103.713		35.0363	-2.56952	-5.66269
-3.67209	0	0.55627	179.434	0.39312	438.913	0.43123	-102.775		35.0425	20.0866	-6.23737
-3.67178	0	0.55657	179.061	0.39343	442.631	0.43154	-103.22		35.0486	-13.6067	8.32562
-3.67148	0	0.55688	179.281	0.39373	445.39	0.43184	-102.974		35.0547	17.4767	-5.86905
-3.67117	0	0.55718	179.501	0.39404	450.254	0.43215	-102.728		35.0609	-23.8893	5.16577
-3.67087	0	0.55749	180.708	0.39434	453.673	0.43245	-101.79		35.067	15.2441	-9.65961
-3.67056	0	0.55779	180.435	0.39465	457.722	0.43276	-102.235		35.0732	-18.0719	0.74448
-3.67026	0	0.5581	181.149	0.39495	460.561	0.43306	-101.989		35.0793	4.64713	-13.2137
-3.66995	0	0.5584	180.863	0.39526	465.503	0.43337	-101.742		35.0854	-28.9834	-1.94232
-3.66965	0	0.55871	181.959	0.39556	469.027	0.43367	-101.103		35.0916	-5.25806	-10.8546
-3.66934	0	0.55901	182.044	0.39587	473.181	0.43398	-101.846		35.0977	-37.8823	-4.62912
-3.66904	0	0.55932	182.72	0.39617	475.905	0.43428	-101.345		35.1039	5.00089	-10.3452
-3.66873	0	0.55962	182.761	0.39648	479.892	0.43459	-101.673		35.11	-24.5653	-0.92355
-3.66843	0	0.55993	183.392	0.39678	482.54	0.43489	-100.999		35.1162	13.2867	-12.3162
-3.66812	0	0.56023	183.235	0.39709	486.448	0.4352	-100.325		35.1223	-21.3108	1.52057
-3.66782	0	0.56054	184.064	0.39739	488.781	0.4355	-99.7025		35.1284	15.3463	-5.37811
-3.66751	0	0.56084	184.24	0.3977	491.745	0.43581	-99.0781		35.1346	-20.446	2.86087
-3.66721	0	0.56115	185.402	0.398	493.763	0.43611	-99.0262		35.1407	9.16736	-9.55676
-3.6669	0	0.56145	185.282	0.39831	497.041	0.43642	-98.9722		35.1469	-33.6687	3.2551
-3.6666	0	0.56176	185.754	0.39861	497.996	0.43672	-98.9203		35.153	17.0129	-3.54504
-3.66629	0	0.56206	185.744	0.39892	499.584	0.43703	-98.8663		35.1591	-20.8548	-2.77634
-3.66599	0	0.56237	186.327	0.39922	500.765	0.43733	-98.4687		35.1653	4.67072	-11.6263
-3.66568	0	0.56267	185.578	0.39953	504.047	0.43764	-98.069		35.1714	-26.1533	4.75308
-3.66538	0	0.56298	186.21	0.39983	506.003	0.43794	-97.6692		35.1776	2.83118	-5.12189
-3.66507	0	0.56328	186.565	0.40014	507.958	0.43825	-97.2695		35.1837	-24.5339	0.14084
-3.66477	0	0.56359	187.511	0.40044	507.893	0.43855	-96.5218		35.1899	15.5193	-16.6722
-3.66446	0	0.56389	187.2	0.40075	509.927	0.43886	-95.772		35.196	-16.877	1.83594
-3.66416	0	0.5642	187.876	0.40105	510.498	0.43916	-94.6441		35.2021	14.4659	-3.17053
-3.66385	0	0.5645	187.908	0.40136	512.329	0.43947	-94.3437		35.2083	-26.6407	6.96066
-3.66355	0	0.56481	188.532	0.40166	512.953	0.43977	-93.2849		35.2144	18.7896	-11.2913
-3.66324	0	0.56511	188.571	0.40197	514.84	0.44008	-93.6069		35.2206	-24.3295	-4.31375
-3.66294	0	0.56542	189.202	0.40227	515.24	0.44038	-93.2028		35.2267	17.0129	-8.37411
-3.66263	0	0.56572	189.561	0.40258	516.904	0.44069	-92.7988		35.2329	-30.194	2.70319
-3.66233	0	0.56603	190.216	0.40288	515.781	0.44099	-92.7707		35.239	18.1921	-3.88013
-3.66202	0	0.56633	190.174	0.40319	516.763	0.4413	-92.7404		35.2451	-21.9711	4.67426
-3.66172	0	0.56664	190.725	0.40349	516.034	0.4416	-92.7988		35.2513	13.5539	-10.0101
-3.66141	0	0.56694	190.663	0.4038	516.566	0.44191	-92.8549		35.2574	-23.3704	0.53503
-3.66111	0	0.56725	191.587	0.4041	514.892	0.44221	-92.1354		35.2636	10.1422	-5.94974
-3.6608	0	0.56755	191.734	0.40441	514.482	0.44252	-92.7966		35.2697	-28.7947	2.70319
-3.6605	0	0.56786	192.868	0.40471	512.388	0.44282	-92.7318		35.2758	12.9565	-4.56998
-3.66019	0	0.56816	193.422	0.40502	512.398	0.44313	-92.6669		35.282	-33.8416	3.29453
-3.65989	0	0.56847	193.976	0.40532	510.2	0.44343	-91.8394		35.2881	9.92203	-3.97867
-3.65958	0	0.56877	193.581	0.40563	510.104	0.44374	-91.8394		35.2943	-34.8636	3.88583
-3.65928	0	0.56908	194.173	0.40593	507.758	0.44404	-90.9945		35.3004	7.16272	-3.13544
-3.65897	0	0.56938	194.42	0.40624	506.672	0.44435	-90.9772		35.3066	-23.2603	4.98099
-3.65867	0	0.56968	195.259	0.40654	503.958	0.44465	-89.6656		35.3127	23.7971	-7.08615
-3.65836	0	0.56999	195.235	0.40685	503.348	0.44496	-89.7347		35.3188	-17.6946	6.07617
-3.65806	0	0.57029	195.804	0.40715	499.794	0.44526	-89.994		35.325	12.2568	-8.82932
-3.65775	0	0.5706	196.033	0.40746	498.344	0.44557	-91.0831		35.3311	-30.2411	1.49469
-3.65745	0	0.5709	196.854	0.40776	495.262	0.44587	-91.6838		35.3373	12.7914	-7.10339
-3.65714	0	0.57121	196.861	0.40807	493.444	0.44618	-92.2845		35.3434	-32.7253	-0.56381
-3.65684	0	0.57151	197.855	0.40837	489.464	0.44648	-92.9371		35.3495	10.889	-15.5087
-3.65653	0	0.57182	197.738	0.40868	487.584	0.44679	-93.5896		35.3557	-34.046	4.86768
-3.65623	0	0.57212	198.214	0.40898	483.498	0.44709	-93.4297		35.3618	12.587	-6.29282
-3.65592	0	0.57243	198.221	0.40929	481.516	0.4474	-93.2698		35.368	-29.3293	7.77618
-3.65562	0	0.57273	199.215	0.40959	477.615	0.4477	-93.1099		35.3741	13.4046	-5.35532
-3.65531	0	0.57304	199.413	0.4099	474.976	0.44801	-92.9479		35.3803	-32.4109	6.74261
-3.65501	0	0.57334	200.597	0.4102	469.657	0.44831	-92.3817		35.3864	4.28549	-1.34302
-3.6547	0	0.57365	200.277	0.41051	466.441	0.44862	-91.8156		35.3925	-31.4675	5.70905
-3.6544	0	0.57395	200.945	0.41081	461.256	0.44892	-91.2495		35.3987	14.8353	-4.1308
-3.65409	0	0.57426	200.788	0.41112	458.175	0.44923	-90.6833		35.4048	-27.4111	1.16702
-3.65379	0	0.57456	201.224	0.41142	453.991	0.44953	-90.463		35.411	22.9167	-9.30359
-3.65348	0	0.57487	201.326	0.41173	451.907	0.44984	-90.2426		35.4171	-31.4046	5.45529
-3.65318	0	0.57517	202.416	0.41203	447.54	0.45014	-90.074		35.4232	14.7095	-14.2398
-3.65287	0	0.57548	202.913	0.41234	444.432	0.45045	-89.9033		35.4294	-27.7256	1.38629
-3.65257	0	0.57578	203.41	0.41264	439.697	0.45075	-89.2205		35.4355	18.3886	-7.5863
-3.65226	0	0.57609	203.414	0.41295	437.062	0.45106	-89.3674		35.4417	-24.0465	8.67056
-3.65196	0	0.57639	204.405	0.41325	431.845	0.45136	-88.5809		35.4478	12.0839	-9.44772
-3.65165	0	0.5767	204.527	0.41355	428.73	0.45167	-88.6219		35.454	-24.2352	-2.33655
-3.65135	0	0.577	204.65	0.41386	423.464	0.45197	-88.4577		35.4601	19.9451	-11.6245
-3.65104	0	0.57731	204.539	0.41416	420.297	0.45228	-88.2913		35.4662	-24.4238	4.31699
-3.65074	0	0.57761	205.02	0.41447	415.24	0.45258	-88.2654		35.4724	8.18469	-6.23245
-3.65043	0	0.57792	205.056	0.41477	411.444	0.45289	-88.2373		35.4785	-31.6562	8.4476
-3.65013	0	0.57822	205.684	0.41508	405.547	0.45319	-87.0618		35.4847	7.99603	-5.88629
-3.64982	0	0.57853	206.078	0.41538	402.59	0.4535	-87.2693		35.4908	-40.901	5.00934
-3.64952	0	0.57883	206.473	0.41569	397.661	0.4538	-86.7507		35.4969	8.77429	-11.1459
-3.64921	0	0.57914	206.429	0.41599	394.836	0.45411	-86.2299		35.5031	-30.0997	-2.07169
-3.64891	0	0.57944	207.372	0.4163	389.963	0.45441	-85.5298		35.5092	19.5757	-8.13513
-3.6486	0	0.57975	207.797	0.4166	387.19	0.45472	-85.6573		35.5154	-19.2983	0.93912
-3.6483	0	0.58005	208.222	0.41691	381.631	0.45502	-84.8535		35.5215	22.8302	-16.8718
-3.64799	0	0.58036	208.289	0.41721	378.176	0.45533	-84.8773		35.5277	-23.5905	0.63852
-3.64769	0	0.58066	208.949	0.41752	372.2	0.45563	-85.2057		35.5338	18.538	-9.60358
-3.64738	0	0.58097	208.942	0.41782	369.165	0.45594	-85.532		35.5399	-27.8828	5.38382
-3.64708	0	0.58127	209.527	0.41813	362.815	0.45624	-84.5294		35.5461	16.9972	-7.81482
-3.64677	0	0.58158	209.854	0.41843	359.409	0.45655	-84.3544		35.5522	-26.6721	4.21597
-3.64647	0	0.58188	210.182	0.41874	353.01	0.45685	-83.637		35.5584	18.2078	-8.9827
-3.64616	0	0.58219	210.274	0.41904	349.552	0.45716	-83.7471		35.5645	-25.4615	3.04813
-3.64586	0	0.58249	210.959	0.41935	343.832	0.45746	-82.9779		35.5706	21.3051	-5.89307
-3.64555	0	0.5828	211.113	0.41965	340.216	0.45777	-83.0363		35.5768	-20.4775	10.3952
-3.64525	0	0.5831	212.254	0.41996	333.607	0.45807	-82.4096		35.5829	22.2642	-6.74554
-3.64494	0	0.58341	212.581	0.42026	330.778	0.45838	-81.7808		35.5891	-23.5434	1.34317
-3.64464	0	0.58371	213.5	0.42057	325.023	0.45868	-81.2061		35.5952	25.4716	-14.4474
-3.64433	0	0.58402	213.665	0.42087	321.367	0.45899	-80.6292		35.6014	-30.1625	5.08325
-3.64403	0	0.58432	214.423	0.42118	315.349	0.45929	-80.1408		35.6075	13.8212	0.01517
-3.64372	0	0.58463	214.921	0.42148	312.274	0.4596	-79.6503		35.6136	-30.7443	10.0848
-3.64342	0	0.58493	215.419	0.42179	305.862	0.4599	-78.3819		35.6198	23.3648	-11.619
-3.64311	0	0.58524	215.621	0.42209	303.23	0.46021	-78.4964		35.6259	-27.1753	1.99854
-3.64281	0	0.58554	216.416	0.4224	298.84	0.46051	-78.1031		35.6321	13.8527	-4.56754
-3.6425	0	0.58585	216.913	0.4227	294.452	0.46081	-77.7077		35.6382	-33.6687	4.00409
-3.6422	0	0.58615	217.412	0.42301	287.305	0.46112	-76.932		35.6443	13.0351	-1.89182
-3.64189	0	0.58646	217.531	0.42331	283.098	0.46142	-76.986		35.6505	-28.8104	7.34995
-3.64159	0	0.58676	218.241	0.42362	275.768	0.46173	-76.2297		35.6566	23.9308	-8.00702
-3.64128	0	0.58707	218.323	0.42392	271.38	0.46203	-75.4713		35.6628	-27.9771	1.86551
-3.64098	0	0.58737	218.996	0.42423	265.572	0.46234	-74.7647		35.6689	16.5255	-1.50748
-3.64067	0	0.58768	218.967	0.42453	262.704	0.46264	-74.0581		35.6751	-27.5212	10.2573
-3.64037	0	0.58798	219.529	0.42484	257.368	0.46295	-73.6865		35.6812	15.9752	-5.73044
-3.64006	0	0.58829	219.833	0.42514	254.136	0.46325	-73.3126		35.6873	-29.0777	3.51132
-3.63976	0	0.58859	220.137	0.42545	248.682	0.46356	-72.4721		35.6935	16.4665	-14.2208
-3.63945	0	0.5889	220.22	0.42575	246.169	0.46386	-72.4613		35.6996	-26.5385	3.36844
-3.63915	0	0.5892	220.895	0.42606	240.662	0.46417	-72.0118		35.7058	19.0057	-4.27188
-3.63884	0	0.58951	221.299	0.42636	238.1	0.46447	-71.5602		35.7119	-23.9993	13.3173
-3.63854	0	0.58981	221.703	0.42667	232.436	0.46478	-71.1605		35.718	15.9477	4.41556
-3.63823	0	0.59012	221.551	0.42697	229.712	0.46508	-70.7607		35.7242	-32.6546	10.6515
-3.63793	0	0.59042	222.387	0.42728	224.101	0.46539	-70.0757		35.7303	10.3112	-10.8651
-3.63762	0	0.59073	222.334	0.42758	221.433	0.46569	-69.3908		35.7365	-35.2724	13.0315
-3.63732	0	0.59103	222.874	0.42789	215.989	0.466	-68.7058		35.7426	11.1209	1.21259
-3.63701	0	0.59134	223.184	0.42819	214.325	0.4663	-68.8506		35.7488	-31.0352	4.53134
-3.63671	0	0.59164	223.495	0.4285	209.249	0.46661	-69.1596		35.7549	10.3269	-1.61093
-3.6364	0	0.59195	223.571	0.4288	207.116	0.46691	-70.2983		35.761	-36.8604	7.38446
-3.6361	0	0.59225	224.239	0.42911	202.039	0.46722	-71.4371		35.7672	1.92319	-0.96542
-3.63579	0	0.59256	224.39	0.42941	199.903	0.46752	-72.5737		35.7733	-31.7427	5.82239
-3.63549	0	0.59286	225.526	0.42972	195.299	0.46783	-73.3796		35.7795	14.0846	-12.6193
-3.63518	0	0.59317	226.207	0.43002	192.799	0.46813	-74.1856		35.7856	-28.6375	4.26035
-3.63488	0	0.59347	226.887	0.43033	187.67	0.46844	-74.6286		35.7918	19.4617	-12.4665
-3.63457	0	0.59378	227.079	0.43063	185.481	0.46874	-75.0715		35.7979	-20.9885	6.1279
-3.63427	0	0.59408	228.257	0.43094	180.3	0.46905	-75.1515		35.804	26.1044	-6.18378
-3.63396	0	0.59439	228.88	0.43124	178.062	0.46935	-76.0612		35.8102	-31.4518	6.73401
-3.63366	0	0.59469	229.504	0.43155	173.195	0.46966	-76.0893		35.8163	13.1884	-1.39905
-3.63336	0	0.595	229.967	0.43185	171.269	0.46996	-76.1152		35.8225	-30.7207	5.60556
-3.63305	0	0.5953	230.43	0.43216	166.455	0.47027	-76.3226		35.8286	6.87579	-0.63528
-3.63275	0	0.59561	230.93	0.43246	164.585	0.47057	-76.5301		35.8347	-27.9771	8.26157
-3.63244	0	0.59591	231.43	0.43277	159.653	0.47088	-75.5793		35.8409	16.443	-6.4548
-3.63214	0	0.59622	231.531	0.43307	158.501	0.47118	-75.4583		35.847	-27.6862	14.1501
-3.63183	0	0.59652	232.224	0.43338	153.884	0.47149	-75.2595		35.8532	11.7026	-6.24292
-3.63153	0	0.59683	232.584	0.43368	152.21	0.47179	-75.0607		35.8593	-37.4578	-1.40643
-3.63122	0	0.59713	232.944	0.43399	147.383	0.4721	-74.9138		35.8655	8.0314	-7.68671
-3.63092	0	0.59744	233.378	0.43429	144.656	0.4724	-75.5966		35.8716	-35.0287	1.17072
-3.63061	0	0.59774	233.812	0.4346	139.514	0.47271	-75.1472		35.8777	10.4605	-14.5706
-3.63031	0	0.59805	233.913	0.4349	137.316	0.47301	-75.5275		35.8839	-32.5995	5.00934
-3.63	0	0.59835	234.607	0.43521	132.223	0.47332	-75.4929		35.89	12.1822	-11.8604
-3.6297	0	0.59866	234.946	0.43551	130.91	0.47362	-75.4583		35.8962	-31.5854	6.59109
-3.62939	0	0.59896	235.286	0.43582	126.185	0.47393	-75.0175		35.9023	14.2025	-0.65991
-3.62909	0	0.59927	235.7	0.43612	124.403	0.47423	-74.5767		35.9084	-28.5588	7.22678
-3.62878	0	0.59957	236.115	0.43643	119.743	0.47454	-74.5508		35.9146	7.66977	1.3949
-3.62848	0	0.59988	236.467	0.43673	118.024	0.47484	-74.5248		35.9207	-28.551	3.1319
-3.62817	0	0.60018	237.411	0.43704	112.892	0.47515	-74.8965		35.9269	5.66516	-7.2728
-3.62787	0	0.60049	238.022	0.43734	111.543	0.47545	-75.2682		35.933	-32.5681	7.552
-3.62756	0	0.60079	238.634	0.43765	107.592	0.47576	-75.0002		35.9392	13.5972	-7.42554
-3.62726	0	0.6011	238.863	0.43795	106.581	0.47606	-74.7323		35.9453	-28.7868	2.82639
-3.62695	0	0.6014	239.093	0.43826	102.578	0.47637	-74.2224		35.9514	9.32849	-2.69009
-3.62665	0	0.60171	239.359	0.43856	100.678	0.47667	-74.5422		35.9576	-25.0056	6.93112
-3.62634	0	0.60201	239.627	0.43887	95.7558	0.47698	-73.7037		35.9637	18.6441	-9.54443
-3.62604	0	0.60232	239.832	0.43917	94.6138	0.47728	-72.8654		35.9699	-26.2555	-0.7905
-3.62573	0	0.60262	240.629	0.43948	91.1092	0.47759	-72.3338		35.976	10.3505	-3.38983
-3.62543	0	0.60293	241.093	0.43978	90.548	0.47789	-71.8022		35.9821	-25.493	9.14853
-3.62512	0	0.60323	241.557	0.44009	86.233	0.4782	-71.4954		35.9883	8.30655	-4.49854
-3.62482	0	0.60354	242.083	0.44039	85.7014	0.4785	-72.0183		35.9944	-30.3434	7.08386
-3.62451	0	0.60384	242.608	0.4407	81.757	0.47881	-71.6942		36.0006	12.5123	-7.19394
-3.62421	0	0.60415	243.134	0.441	80.7529	0.47911	-71.3701		36.0067	-33.1813	3.75772
-3.6239	0	0.60445	243.66	0.44131	76.7659	0.47942	-70.6311		36.0129	7.15878	-10.5201
-3.6236	0	0.60476	244.556	0.44161	75.7224	0.47972	-70.7219		36.019	-24.9505	0.43155
-3.62329	0	0.60506	245.451	0.44192	71.7912	0.48003	-70.6354		36.0251	8.34586	-4.38519
-3.62299	0	0.60537	246.408	0.44222	70.8001	0.48033	-70.549		36.0313	-30.8072	5.93573
-3.62268	0	0.60567	247.366	0.44253	67.1873	0.48064	-70.6008		36.0374	9.28134	-5.50378
-3.62238	0	0.60598	248.082	0.44283	67.3578	0.48094	-70.6506		36.0436	-23.0796	8.28619
-3.62207	0	0.60628	249.785	0.44314	64.1683	0.48125	-69.3886		36.0497	20.0277	-3.78403
-3.62177	0	0.60659	250.932	0.44344	63.9189	0.48155	-69.5096		36.0558	-25.4143	9.37521
-3.62146	0	0.60689	252.08	0.44375	59.7809	0.48186	-69.3713		36.062	9.76874	-8.8447
-3.62116	0	0.6072	253.203	0.44405	59.4266	0.48216	-68.4011		36.0681	-27.4976	-1.83514
-3.62085	0	0.6075	254.326	0.44436	55.7645	0.48247	-67.3596		36.0743	15.7354	-15.3246
-3.62055	0	0.60781	255.153	0.44466	55.0425	0.48277	-67.1479		36.0804	-29.5808	-3.58447
-3.62024	0	0.60811	256.573	0.44497	51.3016	0.48308	-66.4694		36.0866	9.93774	-3.71259
-3.61994	0	0.60841	257.714	0.44527	52.1844	0.48338	-65.7888		36.0927	-22.9931	-3.8407
-3.61963	0	0.60872	259.448	0.44558	49.1785	0.48369	-65.1794		36.0988	9.48181	-9.96082
-3.61933	0	0.60902	260.885	0.44588	49.1161	0.48399	-65.3998		36.105	-30.4927	-0.94324
-3.61902	0	0.60933	262.323	0.44619	45.7429	0.4843	-65.1534		36.1111	4.87509	-4.77695
-3.61872	0	0.60963	263.957	0.44649	45.3129	0.4846	-64.905		36.1173	-32.2065	6.52704
-3.61841	0	0.60994	265.592	0.4468	41.4703	0.48491	-64.4922		36.1234	9.19879	-9.29065
-3.61811	0	0.61024	266.302	0.4471	41.408	0.48521	-64.0795		36.1295	-21.8453	0.12112
-3.6178	0	0.61055	267.604	0.44741	38.074	0.48552	-63.2001		36.1357	17.6104	-7.59555
-3.6175	0	0.61085	268.809	0.44771	37.6835	0.48582	-63.1483		36.1418	-15.3834	-0.17453
-3.61719	0	0.61116	270.014	0.44802	34.9271	0.48613	-62.4244		36.148	4.9537	-9.15268
-3.61689	0	0.61146	270.664	0.44832	34.2741	0.48643	-61.7005		36.1541	-31.0587	7.09863
-3.61658	0	0.61177	271.315	0.44863	30.1525	0.48674	-61.0284		36.1603	11.1641	-4.24475
-3.61628	0	0.61207	271.594	0.44893	29.8145	0.48704	-60.3544		36.1664	-19.0624	-0.4505
-3.61597	0	0.61238	271.875	0.44924	26.0113	0.48735	-60.2181		36.1725	-3.00189	-5.32886
-3.61567	0	0.61268	272.155	0.44954	25.1483	0.48765	-60.082		36.1787	-27.191	4.93048
-3.61536	0	0.61299	272.436	0.44985	21.6961	0.48796	-59.9978		36.1848	3.60156	-0.99747
-3.61506	0	0.61329	272.486	0.45015	21.1843	0.48826	-59.9114		36.191	-21.9554	0.64343
-3.61475	0	0.6136	272.537	0.45046	16.8396	0.48857	-58.4701		36.1971	3.80597	-9.22659
-3.61445	0	0.6139	272.588	0.45076	17.1152	0.48887	-57.8586		36.2032	-26.7822	6.13284
-3.61414	0	0.61421	272.638	0.45107	14.1882	0.48918	-57.8003		36.2094	2.24945	-12.2522
-3.61384	0	0.61451	272.688	0.45137	15.0413	0.48948	-57.7397		36.2155	-25.0685	4.68411
-3.61353	0	0.61482	272.739	0.45167	12.5868	0.48979	-57.031		36.2217	0.94446	-9.28574
-3.61323	0	0.61512	272.79	0.45198	13.0757	0.49009	-57.152		36.2278	-13.2923	1.97391
-3.61292	0	0.61543	272.841	0.45228	10.188	0.4904	-56.8063		36.234	9.26169	-10.0052
-3.61262	0	0.61573	272.748	0.45259	10.2405	0.4907	-56.4584		36.2401	-24.5339	3.24524
-3.61231	0	0.61604	272.655	0.45289	6.88031	0.49101	-56.4325		36.2462	-2.98618	-8.73383
-3.61201	0	0.61634	272.561	0.4532	7.30035	0.49131	-56.4044		36.2524	-21.6881	4.51657
-3.6117	0	0.61665	272.468	0.4535	3.99261	0.49162	-57.0699		36.2585	-5.67471	-9.43356
-3.6114	0	0.61695	272.486	0.45381	3.62506	0.49192	-57.7333		36.2647	-29.911	1.84579
-3.61109	0	0.61726	272.504	0.45411	0.36987	0.49223	-58.5458		36.2708	0.18979	-12.7351
-3.61079	0	0.61756	272.188	0.45442	0.05811	0.49253	-59.3582		36.2769	-26.059	-2.08646
-3.61048	0	0.61787	272.465	0.45472	-2.34723	0.49284	-59.704		36.2831	1.87994	-11.3701
-3.61018	0	0.61817	272.333	0.45503	-1.80902	0.49314	-60.0475		36.2892	-26.5306	-5.51608
-3.60987	0	0.61848	272.202	0.45533	-4.6344	0.49345	-60.6957		36.2954	-0.60419	-21.1071
-3.60957	0	0.61878	272.107	0.45564	-3.67621	0.49375	-60.5121		36.3015	-14.9274	-1.37689
-3.60926	0	0.61909	272.012	0.45594	-7.72229	0.49406	-60.7972		36.3077	2.69754	-11.3701
-3.60896	0	0.61939	272.04	0.45625	-7.9848	0.49436	-61.0803		36.3138	-19.9272	3.86612
-3.60865	0	0.6197	272.069	0.45655	-10.5607	0.49467	-61.3137		36.3199	-5.32095	-8.65005
-3.60835	0	0.62	272.06	0.45686	-10.1932	0.49497	-61.5471		36.3261	-14.8645	4.06323
-3.60804	0	0.62031	272.052	0.45716	-13.012	0.49528	-62.4719		36.3322	7.22562	-6.40308
-3.60774	0	0.62061	272.348	0.45747	-12.8873	0.49558	-63.3946		36.3384	-10.9339	18.4519
-3.60743	0	0.62092	272.053	0.45777	-16.1786	0.49589	-63.5329		36.3445	-5.6983	-3.99838
-3.60713	0	0.62122	271.758	0.45808	-15.6864	0.49619	-63.669		36.3507	-12.5376	-1.21921
-3.60682	0	0.62153	272.054	0.45838	-18.5446	0.4965	-64.274		36.3568	18.1056	-9.71445
-3.60652	0	0.62183	272.4	0.45869	-18.4592	0.4968	-64.0471		36.3629	72.8986	7.01981
-3.60621	0	0.62214	272.745	0.45899	-21.2649	0.49711	-64.0255		36.3691	52.2235	-4.62912
-3.60591	0	0.62244	273.129	0.4593	-21.1271	0.49741	-64.0039		36.3752	19.4735	8.95145
-3.6056	0	0.62275	273.511	0.4596	-23.2437	0.49772	-63.9305		36.3814	-10.1163	-9.40399
-3.6053	0	0.62305	273.98	0.45991	-22.42	0.49802	-63.8548		36.3875	0.54355	7.56186
-3.60499	0	0.62336	274.449	0.46021	-24.5366	0.49833	-63.7382		36.3936	-13.1979	-15.8395
-3.60469	0	0.62366	274.919	0.46052	-23.7129	0.49863	-63.6193		36.3998	-2.78964	6.17224
-3.60438	0	0.62397	275.388	0.46082	-25.7638	0.49893	-63.5026		36.4059	-25.8389	-18.254
-3.60408	0	0.62427	275.733	0.46113	-24.8745	0.49924	-63.3838		36.4121	-8.6384	12.8246
-3.60377	0	0.62458	276.079	0.46143	-27.9755	0.49954	-63.8462		36.4182	-37.7251	-9.07877
-3.60347	0	0.62488	276.425	0.46174	-28.1364	0.49985	-64.3065		36.4244	5.63763	24.5228
-3.60316	0	0.62519	276.771	0.46204	-30.7845	0.50015	-64.542		36.4305	-30.304	2.69827
-3.60286	0	0.62549	277.058	0.46235	-30.4924	0.50046	-63.9478		36.4366	22.3035	26.2868
-3.60255	0	0.6258	277.345	0.46265	-33.1406	0.50076	-64.0018		36.4428	-20.6819	1.93942
-3.60225	0	0.6261	277.632	0.46296	-32.8485	0.50107	-64.0558		36.4489	121.481	83.5558
-3.60194	0	0.62641	277.919	0.46326	-35.3654	0.50137	-64.0579		36.4551	67.8674	156.973
-3.60164	0	0.62671	278.835	0.46357	-34.9421	0.50168	-64.0601		36.4612	135.003	830.851
-3.60133	0	0.62702	279.751	0.46387	-36.829	0.50198	-64.0645		36.4673	85.4138	474.578
-3.60103	0	0.62732	280.629	0.46418	-34.9355	0.50229	-64.0666		36.4735	494.671	72.8924
-3.60072	0	0.62763	281.509	0.46448	-36.6813	0.50259	-64.0687		36.4796	1208.73	77.9383
-3.60042	0	0.62793	282.307	0.46479	-34.6435	0.5029	-64.0709		36.4858	5698.21	14.8646
-3.60011	0	0.62824	282.514	0.46509	-35.9692	0.5032	-63.9261		36.4919	3291.92	25.4294
-3.59981	0	0.62854	282.462	0.4654	-34.3514	0.50351	-63.7814		36.4981	507.281	8.24185
-3.5995	0	0.62885	282.41	0.4657	-35.9266	0.50381	-63.4637		36.5042	584.077	16.9145
-3.5992	0	0.62915	282.654	0.46601	-34.5582	0.50412	-62.3163		36.5103	89.3287	2.88058
-3.59889	0	0.62946	282.898	0.46631	-35.6082	0.50442	-61.7653		36.5165	313.037	16.4414
-3.59859	0	0.62976	283.141	0.46662	-34.5549	0.50473	-62.0441		36.5226	126.198	7.29575
-3.59828	0	0.63007	283.386	0.46692	-36.3531	0.50503	-61.8042		36.5288	231.547	5.18674
-3.59798	0	0.63037	283.46	0.46723	-34.3679	0.50534	-61.5622		36.5349	6.84827	3.0777
-3.59767	0	0.63068	283.536	0.46753	-35.9036	0.50564	-60.942		36.541	141.378	6.32993
-3.59737	0	0.63098	283.943	0.46784	-34.4958	0.50595	-60.3197		36.5472	-5.83981	9.58218
-3.59706	0	0.63129	283.76	0.46814	-35.5328	0.50625	-60.3911		36.5533	107.056	1.95419
-3.59676	0	0.63159	283.872	0.46845	-34.4663	0.50656	-60.4602		36.5595	-13.4967	1.89508
-3.59645	0	0.6319	283.984	0.46875	-36.5008	0.50686	-60.2074		36.5656	96.3802	14.1353
-3.59615	0	0.6322	284.392	0.46906	-35.5919	0.50717	-59.9546		36.5718	5.00873	3.66901
-3.59584	0	0.63251	284.209	0.46936	-37.0915	0.50747	-59.7018		36.5779	91.522	1.37766
-3.59554	0	0.63281	284.487	0.46967	-35.6476	0.50778	-59.4468		36.584	57.2861	-0.9137
-3.59524	0	0.63312	284.766	0.46997	-38.1973	0.50808	-58.7013		36.5902	180.024	-0.83978
-3.59493	0	0.63342	285.34	0.47028	-37.8035	0.50839	-57.9537		36.5963	21.0143	-0.76587
-3.59463	0	0.63373	285.323	0.47058	-39.7757	0.50869	-57.7268		36.6025	83.4406	-0.77078
-3.59432	0	0.63403	285.601	0.47089	-38.8044	0.509	-56.668		36.6086	-7.08188	-0.7757
-3.59402	0	0.63434	285.88	0.47119	-40.9341	0.5093	-55.6416		36.6147	64.4006	-1.25369
-3.59371	0	0.63464	286.084	0.4715	-40.9603	0.50961	-55.4429		36.6209	-17.0657	-1.73166
-3.59341	0	0.63495	286.289	0.4718	-43.7594	0.50991	-55.5574		36.627	60.6429	-0.14005
-3.5931	0	0.63525	287.127	0.47211	-43.6151	0.51022	-54.2867		36.6332	-14.5973	-6.11728
-3.5928	0	0.63556	287.373	0.47241	-46.8342	0.51052	-53.6753		36.6393	55.0614	-4.05258
-3.59249	0	0.63586	287.361	0.47272	-45.4297	0.51083	-53.8914		36.6455	-12.1288	-1.98792
-3.59219	0	0.63617	287.349	0.47302	-47.1787	0.51113	-54.021		36.6516	56.3349	-0.23859
-3.59188	0	0.63647	287.631	0.47333	-46.8243	0.51144	-53.3209		36.6577	-12.0502	1.51071
-3.59158	0	0.63678	287.915	0.47363	-48.9934	0.51174	-52.4199		36.6639	50.3761	-6.67407
-3.59127	0	0.63708	288.162	0.47394	-49.059	0.51205	-51.5166		36.67	-24.0465	2.80176
-3.59097	0	0.63739	288.408	0.47424	-51.8089	0.51235	-50.5637		36.6762	44.1736	3.78973
-3.59066	0	0.63769	289.298	0.47455	-51.6186	0.51266	-49.6086		36.6823	-8.35541	4.77774
-3.59036	0	0.638	289.597	0.47485	-53.7909	0.51296	-49.8485		36.6884	39.7398	0.56213
-3.59005	0	0.6383	290.192	0.47516	-53.023	0.51327	-50.0862		36.6946	-16.8141	-3.65344
-3.58975	0	0.63861	290.787	0.47546	-54.2503	0.51357	-49.6324		36.7007	32.3502	2.61697
-3.58944	0	0.63891	291.591	0.47577	-52.5374	0.51388	-49.1787		36.7069	-23.1346	8.88739
-3.58914	0	0.63922	291.803	0.47607	-54.2897	0.51418	-48.874		36.713	34.0797	-6.44495
-3.58883	0	0.63952	292.349	0.47638	-53.9418	0.51449	-48.5693		36.7192	-29.455	0.92926
-3.58853	0	0.63983	292.895	0.47668	-57.348	0.51479	-49.4229		36.7253	34.5042	2.44943
-3.58822	0	0.64013	293.043	0.47699	-56.9739	0.5151	-49.4445		36.7314	-22.2856	3.9696
-3.58792	0	0.64044	293.193	0.47729	-59.015	0.5154	-49.8831		36.7376	30.605	1.07462
-3.58761	0	0.64074	293.897	0.4776	-58.1159	0.51571	-50.3218		36.7437	-21.1535	-1.82037
-3.58731	0	0.64105	294.601	0.4779	-59.8813	0.51601	-50.4838		36.7499	31.9886	-4.91245
-3.587	0	0.64135	296.057	0.47821	-58.7065	0.51632	-49.814		36.756	-19.5184	-0.4357
-3.5867	0	0.64166	296.922	0.47851	-61.1021	0.51662	-49.7167		36.7621	34.63	0.25662
-3.58639	0	0.64196	297.527	0.47882	-60.5573	0.51693	-49.6195		36.7683	-15.8708	0.94898
-3.58609	0	0.64227	298.133	0.47912	-62.3195	0.51723	-50.11		36.7744	27.7278	-2.42892
-3.58578	0	0.64257	298.773	0.47943	-61.1414	0.51754	-50.5983		36.7806	-17.2229	1.76202
-3.58548	0	0.64288	299.414	0.47973	-62.9036	0.51784	-51.2098		36.7867	29.3944	-3.50809
-3.58517	0	0.64318	300.019	0.48004	-61.7255	0.51815	-50.9916		36.7929	-12.5376	3.83655
-3.58487	0	0.64349	300.623	0.48034	-64.1046	0.51845	-51.603		36.799	30.3692	5.85934
-3.58456	0	0.64379	301.522	0.48065	-63.5435	0.51876	-52.2124		36.8051	-31.3732	7.88214
-3.58426	0	0.6441	301.83	0.48095	-65.3975	0.51906	-52.7828		36.8113	14.5523	2.65146
-3.58395	0	0.6444	302.471	0.48126	-65.1514	0.51937	-52.5236		36.8174	-28.0714	4.98962
-3.58365	0	0.64471	303.112	0.48156	-67.5173	0.51967	-52.3162		36.8236	28.341	4.48947
-3.58334	0	0.64501	303.637	0.48187	-66.103	0.51998	-52.1066		36.8297	-19.8958	3.98932
-3.58304	0	0.64532	304.163	0.48217	-67.7339	0.52028	-51.8473		36.8358	17.3981	0.1778
-3.58273	0	0.64562	305.002	0.48248	-67.2646	0.52059	-51.5858		36.842	-17.7575	-3.63373
-3.58243	0	0.64593	305.25	0.48278	-69.0924	0.52089	-51.7413		36.8481	23.8129	-0.42831
-3.58212	0	0.64623	306.182	0.48309	-68.8201	0.5212	-51.8948		36.8543	-23.166	2.7771
-3.58182	0	0.64654	306.818	0.48339	-71.0679	0.5215	-51.9725		36.8604	24.4418	0.46359
-3.58151	0	0.64684	307.898	0.4837	-70.3755	0.52181	-52.0504		36.8666	-16.4997	-1.84995
-3.58121	0	0.64714	308.386	0.484	-71.734	0.52211	-51.7133		36.8727	25.9276	-7.59064
-3.5809	0	0.64745	309.141	0.48431	-70.1523	0.52242	-51.374		36.8788	-20.1945	-0.71658
-3.5806	0	0.64775	309.6	0.48461	-71.2484	0.52272	-51.0629		36.885	16.1953	-0.93832
-3.58029	0	0.64806	310.317	0.48492	-71.0843	0.52303	-50.7495		36.8911	-19.8643	-1.16006
-3.57999	0	0.64836	310.74	0.48522	-72.4953	0.52333	-51.5966		36.8973	28.3488	-0.59338
-3.57968	0	0.64867	312.129	0.48553	-71.8062	0.52364	-51.6117		36.9034	-11.9873	-0.0267
-3.57938	0	0.64897	312.927	0.48583	-74.2673	0.52394	-51.2876		36.9096	23.1447	1.3284
-3.57907	0	0.64928	313.836	0.48614	-74.625	0.52425	-50.9635		36.9157	-14.1727	2.6835
-3.57877	0	0.64958	315.041	0.48644	-76.3248	0.52455	-50.5356		36.9218	29.2607	-7.05844
-3.57846	0	0.64989	315.89	0.48675	-75.0844	0.52486	-50.1057		36.928	-15.855	-4.18564
-3.57816	0	0.65019	316.148	0.48705	-76.4167	0.52516	-50.3951		36.9341	18.5222	-2.10126
-3.57785	0	0.6505	317.09	0.48736	-75.6488	0.52547	-49.855		36.9403	-19.5498	-0.01685
-3.57755	0	0.6508	317.441	0.48766	-76.4167	0.52577	-49.7815		36.9464	8.47556	-3.05719
-3.57724	0	0.65111	318.432	0.48797	-75.0844	0.52608	-49.7059		36.9525	-19.8486	-6.09756
-3.57694	0	0.65141	319.423	0.48827	-76.3248	0.52638	-49.52		36.9587	16.2268	-2.35748
-3.57663	0	0.65172	320.71	0.48858	-74.6217	0.52669	-49.3342		36.9648	-20.1473	1.3826
-3.57633	0	0.65202	321.406	0.48888	-75.6948	0.52699	-49.0966
-3.57602	0	0.65233	322.68	0.48919	-74.6677	0.5273	-48.8567
-3.57572	0	0.65263	323.956	0.48949	-75.6882	0.5276	-48.74
-3.57541	0	0.65294	324.934	0.4898	-74.6053	0.52791	-47.7936
-3.57511	0	0.65324	325.322	0.4901	-75.9409	0.52821	-47.3138
-3.5748	0	0.65355	326.202	0.4904	-75.173	0.52852	-46.832
-3.5745	0	0.65385	327.083	0.49071	-76.5085	0.52882	-46.8256
-3.57419	0	0.65416	327.864	0.49101	-75.7407	0.52913	-46.8191
-3.57389	0	0.65446	328.646	0.49132	-76.4725	0.52943	-46.8126
-3.57358	0	0.65477	330.021	0.49162	-75.1041	0.52974	-46.8062
-3.57328	0	0.65507	330.41	0.49193	-75.8359	0.53004	-46.4539
-3.57297	0	0.65538	331.625	0.49223	-74.4642	0.53035	-46.1017
-3.57267	0	0.65568	332.249	0.49254	-75.931	0.53065	-45.7495
-3.57236	0	0.65599	333.038	0.49284	-75.2944	0.53096	-45.3972
-3.57206	0	0.65629	332.841	0.49315	-76.7612	0.53126	-45.1747
-3.57175	0	0.6566	333.921	0.49345	-76.1246	0.53157	-44.9521
-3.57145	0	0.6569	335.296	0.49376	-76.8826	0.53187	-44.7296
-3.57114	0	0.65721	336.751	0.49406	-75.5372	0.53218	-44.507
-3.57084	0	0.65751	337.22	0.49437	-76.3478	0.53248	-43.5844
-3.57053	0	0.65782	338.578	0.49467	-75.0549	0.53279	-42.6617
-3.57023	0	0.65812	339.343	0.49498	-75.0778	0.53309	-42.5687
-3.56992	0	0.65843	340.705	0.49528	-73.8375	0.5334	-42.4758
-3.56962	0	0.65873	341.772	0.49559	-75.2747	0.5337	-42.5839
-3.56931	0	0.65904	342.913	0.49589	-74.6119	0.53401	-42.6919
-3.56901	0	0.65934	343.068	0.4962	-75.9211	0.53431	-42.3851
-3.5687	0	0.65965	344.116	0.4965	-75.1271	0.53462	-42.0782
-3.5684	0	0.65995	344.869	0.49681	-75.8063	0.53492	-41.5726
-3.56809	0	0.66026	345.832	0.49711	-74.3821	0.53523	-41.067
-3.56779	0	0.66056	346.498	0.49742	-74.9564	0.53553	-40.5614
-3.56748	0	0.66087	347.965	0.49772	-73.4272	0.53584	-40.0558
-3.56718	0	0.66117	348.447	0.49803	-74.0507	0.53614	-39.494
-3.56687	0	0.66148	349.761	0.49833	-72.574	0.53645	-38.9321
-3.56657	0	0.66178	350.483	0.49864	-72.6922	0.53675	-38.3704
-3.56626	0	0.66209	351.364	0.49894	-71.5502	0.53706	-37.8086
-3.56596	0	0.66239	351.655	0.49925	-71.6158	0.53736	-37.5924
-3.56565	0	0.6627	352.556	0.49955	-70.4182	0.53766	-37.3763
-3.56535	0	0.663	352.865	0.49986	-71.0088	0.53797	-37.1603
-3.56504	0	0.66331	353.987	0.50016	-70.3361	0.53827	-36.9442
-3.56474	0	0.66361	354.813	0.50047	-70.8743	0.53858	-36.7627
-3.56443	0	0.66392	355.899	0.50077	-70.149	0.53888	-36.5791
-3.56413	0	0.66422	356.689	0.50108	-71.5142	0.53919	-37.2251
-3.56382	0	0.66453	357.685	0.50138	-70.7791	0.53949	-36.4883
-3.56352	0	0.66483	358.091	0.50169	-72.2492	0.5398	-35.9762
-3.56321	0	0.66514	359.124	0.50199	-71.6158	0.5401	-36.2938
-3.56291	0	0.66544	359.566	0.5023	-71.9703	0.54041	-36.7843
-3.5626	0	0.66575	360.631	0.5026	-71.0613	0.54071	-35.8918
-3.5623	0	0.66605	361.4	0.50291	-70.9563	0.54102	-36
-3.56199	0	0.66636	362.834	0.50321	-70.218	0.54132	-35.2761
-3.56169	0	0.66666	363.282	0.50352	-71.4288	0.54163	-34.9325
-3.56138	0	0.66697	364.18	0.50382	-70.5363	0.54193	-34.589
-3.56108	0	0.66727	364.782	0.50413	-71.4157	0.54224	-34.375
-3.56077	0	0.66758	366.025	0.50443	-71.035	0.54254	-34.1611
-3.56047	0	0.66788	366.283	0.50474	-71.2877	0.54285	-33.9471
-3.56016	0	0.66819	367.304	0.50504	-70.277	0.54315	-33.7333
-3.55986	0	0.66849	368.03	0.50535	-71.0777	0.54346	-33.4005
-3.55955	0	0.6688	369.353	0.50565	-69.7783	0.54376	-33.0656
-3.55925	0	0.6691	369.69	0.50596	-69.6207	0.54407	-32.3158
-3.55894	0	0.66941	370.591	0.50626	-69.46	0.54437	-31.566
-3.55864	0	0.66971	370.506	0.50657	-70.2704	0.54468	-31.6978
-3.55833	0	0.67002	371.21	0.50687	-68.9808	0.54498	-31.8296
-3.55803	0	0.67032	371.322	0.50718	-69.5059	0.54529	-31.1317
-3.55772	0	0.67063	372.174	0.50748	-68.7676	0.54559	-30.4337
-3.55742	0	0.67093	372.434	0.50779	-69.1843	0.5459	-30.3473
-3.55711	0	0.67124	373.286	0.50809	-68.3409	0.5462	-30.2587
-3.55681	0	0.67154	373.546	0.5084	-68.9349	0.54651	-29.6688
-3.55651	0	0.67185	374.432	0.5087	-67.4254	0.54681	-29.0789
-3.5562	0	0.67215	374.726	0.50901	-66.8873	0.54712	-30.5375
-3.5559	0	0.67246	375.611	0.50931	-66.3491	0.54742	-30.613
-3.55559	0	0.67276	375.906	0.50962	-67.5731	0.54773	-30.6368
-3.55529	0	0.67307	377.173	0.50992	-66.6937	0.54803	-30.6606
-3.55498	0	0.67337	377.85	0.51023	-66.2605	0.54834	-30.5914
-3.55468	0	0.67368	379.118	0.51053	-65.1973	0.54864	-30.5223
-3.55437	0	0.67398	379.794	0.51084	-65.0529	0.54895	-30.4531
-3.55407	0	0.67429	381.529	0.51114	-64.2752	0.54925	-30.3818
-3.55376	0	0.67459	382.673	0.51145	-64.9938	0.54956	-30.2609
-3.55346	0	0.6749	384.038	0.51175	-63.6124	0.54986	-30.1377
-3.55315	0	0.6752	384.418	0.51206	-63.5861	0.55017	-30.0167
-3.55285	0	0.67551	385.87	0.51236	-63.5566	0.55047	-29.8936
-3.55254	0	0.67581	386.73	0.51267	-63.6714	0.55078	-29.8114
-3.55224	0	0.67612	388.157	0.51297	-63.1563	0.55108	-29.7292
-3.55193	0	0.67642	388.993	0.51328	-63.8782	0.55139	-29.5608
-3.55163	0	0.67673	390.343	0.51358	-63.34	0.55169	-29.39
-3.55132	0	0.67703	391.102	0.51389	-63.7863	0.552	-29.2388
-3.55102	0	0.67734	392.285	0.51419	-63.5992	0.5523	-27.7025
-3.55071	0	0.67764	393.174	0.5145	-63.9667	0.55261	-26.9462
-3.55041	0	0.67795	394.339	0.5148	-63.7042	0.55291	-26.1877
-3.5501	0	0.67825	394.912	0.51511	-64.4261	0.55322	-26.1207
-3.5498	0	0.67856	396.355	0.51541	-63.8847	0.55352	-26.0538
-3.54949	0	0.67886	396.812	0.51572	-64.2424	0.55383	-25.9868
-3.54919	0	0.67917	398.144	0.51602	-63.97	0.55413	-25.9176
-3.54888	0	0.67947	399.476	0.51633	-63.9733	0.55444	-25.5049
-3.54858	0	0.67978	401.265	0.51663	-63.9733	0.55474	-25.0901
-3.54827	0	0.68008	402.068	0.51694	-64.5935	0.55505	-24.6774
-3.54797	0	0.68039	403.412	0.51724	-65.2137	0.55535	-24.2625
-3.54766	0	0.68069	404.165	0.51755	-66.5034	0.55566	-24.377
-3.54736	0	0.681	405.485	0.51785	-66.5296	0.55596	-24.4916
-3.54705	0	0.6813	406.214	0.51816	-67.1432	0.55627	-24.6061
-3.54675	0	0.68161	408.023	0.51846	-67.1268	0.55657	-24.7184
-3.54644	0	0.68191	409.239	0.51877	-68.0948	0.55688	-24.0724
-3.54614	0	0.68222	410.432	0.51907	-67.7995	0.55718	-23.4241
-3.54583	0	0.68252	411.032	0.51938	-67.98	0.55749	-22.778
-3.54553	0	0.68283	412.866	0.51968	-68.1605	0.55779	-22.1298
-3.54522	0	0.68313	413.713	0.51999	-68.5378	0.5581	-21.5767
-3.54492	0	0.68344	415.003	0.52029	-68.2819	0.5584	-21.0234
-3.54461	0	0.68374	415.308	0.5206	-69.1088	0.55871	-20.4702
-3.54431	0	0.68405	416.216	0.5209	-68.6757	0.55901	-19.9171
-3.544	0	0.68435	416.533	0.52121	-68.8332	0.55932	-19.3121
-3.5437	0	0.68466	417.417	0.52151	-68.9874	0.55962	-18.707
-3.54339	0	0.68496	417.709	0.52182	-69.775	0.55993	-18.517
-3.54309	0	0.68526	418.469	0.52212	-69.3024	0.56023	-18.3246
-3.54278	0	0.68557	418.637	0.52243	-69.46	0.56054	-18.1949
-3.54248	0	0.68587	419.99	0.52273	-69.6142	0.56084	-18.0653
-3.54217	0	0.68618	420.75	0.52304	-70.2639	0.56115	-17.5208
-3.54187	0	0.68648	422.217	0.52334	-69.6503	0.56145	-16.9763
-3.54156	0	0.68679	423.094	0.52365	-69.6667	0.56176	-16.4058
-3.54126	0	0.68709	424.82	0.52395	-69.6831	0.56206	-15.8353
-3.54095	0	0.6874	425.561	0.52426	-70.2935	0.56237	-15.6798
-3.54065	0	0.6877	426.017	0.52456	-69.6404	0.56267	-15.5221
-3.54034	0	0.68801	426.474	0.52487	-69.6962	0.56298	-16.0601
-3.54004	0	0.68831	427.979	0.52517	-69.752	0.56328	-16.5981
-3.53973	0	0.68862	428.498	0.52548	-69.7323	0.56359	-16.3064
-3.53943	0	0.68892	429.517	0.52578	-69.7094	0.56389	-16.0126
-3.53912	0	0.68923	429.946	0.52609	-69.0563	0.5642	-15.9801
-3.53882	0	0.68953	431.163	0.52639	-68.4033	0.5645	-15.9456
-3.53851	0	0.68984	431.394	0.5267	-67.8455	0.56481	-16.328
-3.53821	0	0.69014	432.451	0.527	-67.2843	0.56511	-16.7084
-3.5379	0	0.69045	432.916	0.52731	-67.7601	0.56542	-16.0709
-3.5376	0	0.69075	434.208	0.52761	-68.866	0.56572	-15.4335
-3.53729	0	0.69106	434.513	0.52792	-69.2237	0.56603	-14.796
-3.53699	0	0.69136	435.582	0.52822	-68.318	0.56633	-14.1564
-3.53668	0	0.69167	436.651	0.52853	-67.8094	0.56664	-13.5449
-3.53638	0	0.69197	437.93	0.52883	-67.9275	0.56694	-12.9313
-3.53607	0	0.69228	438.618	0.52913	-68.3771	0.56725	-12.3197
-3.53577	0	0.69258	440.192	0.52944	-68.8234	0.56755	-11.7061
-3.53546	0	0.69289	440.781	0.52974	-69.309	0.56786	-11.1615
-3.53516	0	0.69319	441.887	0.53005	-69.7947	0.56816	-10.6149
-3.53485	0	0.6935	442.994	0.53035	-70.2803	0.56847	-10.5371
-3.53455	0	0.6938	444.389	0.53066	-70.7627	0.56877	-9.62732
-3.53424	0	0.69411	445.786	0.53096	-70.1983	0.56908	-9.18652
-3.53394	0	0.69441	447.699	0.53127	-69.6306	0.56938	-8.74365
-3.53363	0	0.69472	448.627	0.53157	-69.6569	0.56969	-8.1991
-3.53333	0	0.69502	449.924	0.53188	-69.6798	0.56999	-7.65234
-3.53302	0	0.69533	450.629	0.53218	-69.7816	0.5703	-7.67834
-3.53272	0	0.69563	451.939	0.53249	-69.8832	0.5706	-6.87231
-3.53241	0	0.69594	452.657	0.53279	-69.2598	0.57091	-6.9502
-3.53211	0	0.69624	454.536	0.5331	-69.8964	0.57121	-6.19604
-3.5318	0	0.69655	456.416	0.5334	-69.8242	0.57152	-5.97131
-3.5315	0	0.69685	458.185	0.53371	-69.7487	0.57182	-4.91467
-3.53119	0	0.69716	458.968	0.53401	-69.9128	0.57213	-4.63806
-3.53089	0	0.69746	460.767	0.53432	-70.0736	0.57243	-4.35937
-3.53058	0	0.69777	461.975	0.53462	-70.2377	0.57274	-3.70032
-3.53028	0	0.69807	463.725	0.53493	-70.3984	0.57304	-2.21155
-3.52997	0	0.69838	464.884	0.53523	-70.7233	0.57335	-2.52051
-3.52967	0	0.69868	466.735	0.53554	-71.0449	0.57365	-2.82739
-3.52936	0	0.69899	467.601	0.53584	-71.3698	0.57396	-3.05859
-3.52906	0	0.69929	469.02	0.53615	-71.6913	0.57426	-2.45996
-3.52875	0	0.6996	469.848	0.53645	-71.5437	0.57457	-2.27637
-3.52845	0	0.6999	471.126	0.53676	-71.3928	0.57487	-2.09045
-3.52814	0	0.70021	472.404	0.53706	-71.2451	0.57518	-1.47473
-3.52784	0	0.70051	474.533	0.53737	-71.0941	0.57548	-0.02905
-3.52753	0	0.70082	476.07	0.53767	-71.5109	0.57579	0.17188
-3.52723	0	0.70112	478.05	0.53798	-71.9243	0.57609	0.375
-3.52692	0	0.70143	479.44	0.53828	-72.3411	0.57639	-0.13281
-3.52662	0	0.70173	482.049	0.53859	-72.7545	0.5767	0.18909
-3.52631	0	0.70204	484.067	0.53889	-72.6725	0.577	0.40735
-3.52601	0	0.70234	486.356	0.5392	-72.5872	0.57731	1.45752
-3.5257	0	0.70265	488.645	0.5395	-71.8751	0.57761	2.2937
-3.5254	0	0.70295	491.156	0.53981	-72.4199	0.57792	3.13
-3.52509	0	0.70326	492.681	0.54011	-72.1409	0.57822	3.55139
-3.52479	0	0.70356	495.209	0.54042	-73.1188	0.57853	4.80457
-3.52448	0	0.70387	497.737	0.54072	-73.5486	0.57883	4.65552
-3.52418	0	0.70417	500.833	0.54103	-73.9753	0.57914	4.50647
-3.52387	0	0.70448	503.337	0.54133	-73.6176	0.57944	4.77222
-3.52357	0	0.70478	506.753	0.54164	-74.5167	0.57975	5.86987
-3.52326	0	0.70509	510.169	0.54194	-74.7858	0.58005	5.7467
-3.52296	0	0.70539	514.14	0.54225	-75.0549	0.58036	5.62354
-3.52265	0	0.7057	518.111	0.54255	-74.8219	0.58066	5.91528
-3.52235	0	0.706	522.742	0.54286	-75.849	0.58097	7.03894
-3.52204	0	0.70631	527.372	0.54316	-76.246	0.58127	7.33057
-3.52174	0	0.70661	534.653	0.54347	-76.6431	0.58158	7.62231
-3.52143	0	0.70692	541.935	0.54377	-76.6332	0.58188	7.49915
-3.52113	0	0.70722	551.066	0.54408	-77.8835	0.58219	8.20789
-3.52082	0	0.70753	561.577	0.54438	-78.4249	0.58249	8.43689
-3.52052	0	0.70783	574.32	0.54469	-78.9631	0.5828	8.66809
-3.52021	0	0.70814	587.656	0.54499	-78.4938	0.5831	8.95117
-3.51991	0	0.70844	600.31	0.5453	-78.0246	0.58341	9.23425
-3.5196	0	0.70875	606.455	0.5456	-77.8966	0.58371	9.98193
-3.5193	0	0.70905	604.857	0.54591	-79.0287	0.58402	10.7317
-3.51899	0	0.70936	596.749	0.54621	-79.4651	0.58432	10.1851
-3.51869	0	0.70966	588.382	0.54652	-79.9016	0.58463	10.468
-3.51838	0	0.70997	581.396	0.54682	-79.3142	0.58493	11.2676
-3.51808	0	0.71027	577.382	0.54713	-80.8237	0.58524	12.0692
-3.51778	0	0.71058	574.749	0.54743	-80.5513	0.58554	12.1449
-3.51747	0	0.71088	574.026	0.54774	-81.5358	0.58585	12.2205
-3.51717	0	0.71119	573.303	0.54804	-82.0214	0.58615	12.0347
-3.51686	0	0.71149	573.184	0.54835	-82.5071	0.58646	12.6808
-3.51656	0	0.7118	572.08	0.54865	-82.179	0.58676	12.8601
-3.51625	0	0.7121	571.037	0.54896	-83.1109	0.58707	13.0394
-3.51595	0	0.71241	569.401	0.54926	-82.704	0.58737	13.6121
-3.51564	0	0.71271	569.024	0.54957	-83.5572	0.58768	14.1868
-3.51534	0	0.71302	568.647	0.54987	-83.4751	0.58798	14.7616
-3.51503	0	0.71332	569.72	0.55018	-84.6499	0.58829	15.3363
-3.51473	0	0.71363	570.793	0.55048	-85.2734	0.58859	16.1099
-3.51442	0	0.71393	573.099	0.55079	-85.8969	0.5889	16.8835
-3.51412	0	0.71424	574.813	0.55109	-85.234	0.5892	16.3606
-3.51381	0	0.71454	576.182	0.5514	-85.8312	0.58951	16.6674
-3.51351	0	0.71485	576.17	0.5517	-85.2471	0.58981	16.9159
-3.5132	0	0.71515	575.911	0.55201	-86.7632	0.59012	17.1665
-3.5129	0	0.71546	575.653	0.55231	-86.8977	0.59042	17.4691
-3.51259	0	0.71576	576.072	0.55262	-88.2891	0.59073	18.6013
-3.51229	0	0.71607	576.492	0.55292	-88.1315	0.59103	18.7223
-3.51198	0	0.71637	578.65	0.55323	-87.9741	0.59134	19.6731
-3.51168	0	0.71668	580.808	0.55353	-87.5278	0.59164	20.209
-3.51137	0	0.71698	584.347	0.55384	-88.3416	0.59195	20.7449
-3.51107	0	0.71729	587.294	0.55414	-87.8165	0.59225	21.1079
-3.51076	0	0.71759	590.315	0.55445	-88.5516	0.59256	21.4708
-3.51046	0	0.7179	592.745	0.55475	-87.8756	0.59286	21.8857
-3.51015	0	0.7182	595.671	0.55506	-88.4564	0.59317	22.3027
-3.50985	0	0.71851	598.599	0.55536	-87.8297	0.59347	22.251
-3.50954	0	0.71881	602.536	0.55567	-88.463	0.59378	23.031
-3.50924	0	0.71912	607.067	0.55597	-87.7312	0.59408	23.3939
-3.50893	0	0.71942	612.854	0.55628	-89.0995	0.59439	23.7592
-3.50863	0	0.71973	618.641	0.55658	-88.7354	0.59469	24.0616
-3.50832	0	0.72003	625.624	0.55689	-89.6312	0.595	25.194
-3.50802	0	0.72034	633.2	0.55719	-88.929	0.5953	25.9113
-3.50771	0	0.72064	642.402	0.5575	-89.4868	0.59561	26.6309
-3.50741	0	0.72095	653.381	0.5578	-88.312	0.59591	26.9594
-3.5071	0	0.72125	667.539	0.55811	-89.2341	0.59622	28.1196
-3.5068	0	0.72156	684.263	0.55841	-88.4794	0.59652	28.8112
-3.50649	0	0.72186	705.079	0.55872	-88.9814	0.59683	29.5048
-3.50619	0	0.72217	730.039	0.55902	-87.8067	0.59713	29.4269
-3.50588	0	0.72247	759.116	0.55933	-88.7288	0.59744	29.3491
-3.50558	0	0.72278	786.024	0.55963	-87.8329	0.59774	29.2195
-3.50527	0	0.72308	798.129	0.55994	-88.1971	0.59805	29.9196
-3.50497	0	0.72339	787.154	0.56024	-86.4088	0.59835	30.879
-3.50466	0	0.72369	763.775	0.56055	-87.5573	0.59866	31.8384
-3.50436	0	0.72399	741.384	0.56085	-86.8715	0.59896	31.968
-3.50405	0	0.7243	726.734	0.56116	-87.4424	0.59927	32.9296
-3.50375	0	0.7246	717.805	0.56146	-86.9141	0.59957	32.9512
-3.50344	0	0.72491	712.378	0.56177	-87.6426	0.59988	32.9728
-3.50314	0	0.72521	708.727	0.56207	-86.6089	0.60018	33.876
-3.50283	0	0.72552	707.202	0.56238	-87.6754	0.60049	34.7793
-3.50253	0	0.72582	705.086	0.56268	-86.5367	0.60079	35.475
-3.50222	0	0.72613	702.241	0.56299	-87.4949	0.6011	36.1708
-3.50192	0	0.72643	697.623	0.56329	-86.3038	0.6014	36.0369
-3.50161	0	0.72674	693.854	0.5636	-86.3694	0.60171	36.7347
-3.50131	0	0.72704	690.085	0.5639	-84.9157	0.60201	36.9746
-3.501	0	0.72735	687.857	0.56421	-86.3989	0.60232	38.0442
-3.5007	0	0.72765	686.616	0.56451	-86.225	0.60262	38.699
-3.50039	0	0.72796	686.831	0.56482	-87.3112	0.60293	39.3536
-3.50009	0	0.72826	687.637	0.56512	-85.7722	0.60323	39.5676
-3.49978	0	0.72857	688.221	0.56543	-86.33	0.60354	39.7815
-3.49948	0	0.72887	685.452	0.56573	-85.4736	0.60384	40.8252
-3.49917	0	0.72918	680.266	0.56604	-86.7139	0.60415	41.871
-3.49887	0	0.72948	674.094	0.56634	-86.33	0.60445	42.1799
-3.49856	0	0.72979	668.735	0.56665	-87.2029	0.60476	42.489
-3.49826	0	0.73009	664.364	0.56695	-86.6385	0.60506	42.798
-3.49795	0	0.7304	661.372	0.56725	-88.1742	0.60537	43.1069
-3.49765	0	0.7307	658.973	0.56756	-87.9773	0.60567	43.5197
-3.49734	0	0.73101	658.472	0.56786	-89.0405	0.60598	43.9324
-3.49704	0	0.73131	657.972	0.56817	-88.2529	0.60628	43.8784
-3.49673	0	0.73162	658.322	0.56847	-88.7255	0.60659	44.6563
-3.49643	0	0.73192	658.671	0.56878	-86.9929	0.60689	45.1792
-3.49612	0	0.73223	660.008	0.56908	-88.1971	0.6072	45.7042
-3.49582	0	0.73253	661.344	0.56939	-88.335	0.6075	46.2791
-3.49551	0	0.73284	663.121	0.56969	-89.7329	0.60781	46.856
-3.49521	0	0.73314	664.897	0.57	-88.5056	0.60811	47.4825
-3.4949	0	0.73345	667.672	0.5703	-89.3785	0.60842	48.1113
-3.4946	0	0.73375	671.827	0.57061	-88.1119	0.60872	48.738
-3.49429	0	0.73406	678.024	0.57091	-88.9454	0.60903	49.3668
-3.49399	0	0.73436	684.22	0.57122	-87.7312	0.60933	49.5267
-3.49368	0	0.73467	691.168	0.57152	-88.6139	0.60964	49.6887
-3.49338	0	0.73497	697.525	0.57183	-87.5114	0.60994	50.6785
-3.49307	0	0.73528	704.646	0.57213	-89.3457	0.61025	51.6702
-3.49277	0	0.73558	712.358	0.57244	-88.6599	0.61055	52.0376
-3.49246	0	0.73589	720.502	0.57274	-90.0742	0.61086	52.4071
-3.49216	0	0.73619	728.647	0.57305	-88.4433	0.61116	54.1573
-3.49185	0	0.7365	736.292	0.57335	-89.7526	0.61147	55.9097
-3.49155	0	0.7368	740.978	0.57366	-89.0143	0.61177	57.1024
-3.49124	0	0.73711	742.1	0.57396	-89.536	0.61208	58.2974
-3.49094	0	0.73741	738.686	0.57427	-88.3087	0.61238	59.4901
-3.49063	0	0.73772	732.764	0.57457	-90.0184	0.61269	60.6851
-3.49033	0	0.73802	725.461	0.57488	-89.1028	0.61299	61.3419
-3.49002	0	0.73833	720.057	0.57518	-90.2875	0.6133	62.001
-3.48972	0	0.73863	716.823	0.57549	-89.8445	0.6136	62.6578
-3.48941	0	0.73894	715.685	0.57579	-91.5016	0.61391	63.3169
-3.48911	0	0.73924	715.533	0.5761	-91.5837	0.61421	63.5503
-3.4888	0	0.73955	716.306	0.5764	-92.9258	0.61451	63.7858
-3.4885	0	0.73985	717.079	0.57671	-91.0455	0.61482	64.0192
-3.48819	0	0.74016	718.104	0.57701	-92.1054	0.61512	64.2548
-3.48789	0	0.74046	718.538	0.57732	-91.0127	0.61543	64.7474
-3.48758	0	0.74077	718.972	0.57762	-91.1768	0.61573	65.2422
-3.48728	0	0.74107	719.998	0.57793	-90.294	0.61604	64.9052
-3.48697	0	0.74138	722.269	0.57823	-91.5082	0.61634	64.5702
-3.48667	0	0.74168	724.54	0.57854	-90.153	0.61665	64.4492
-3.48636	0	0.74199	728.142	0.57884	-91.7346	0.61695	64.3282
-3.48606	0	0.74229	731.744	0.57915	-90.4155	0.61726	64.2072
-3.48575	0	0.7426	734.539	0.57945	-92.0365	0.61756	64.0884
-3.48545	0	0.7429	735.953	0.57976	-91.6099	0.61787	63.6561
-3.48514	0	0.74321	736.664	0.58006	-92.4401	0.61817	63.224
-3.48484	0	0.74351	736.783	0.58037	-91.6985	0.61848	63.6216
-3.48453	0	0.74382	737.235	0.58067	-93.0538	0.61878	64.0214
-3.48423	0	0.74412	737.095	0.58098	-92.2596	0.61909	65.119
-3.48392	0	0.74443	737.807	0.58128	-93.5624	0.61939	66.2167
-3.48362	0	0.74473	738.518	0.58159	-92.3417	0.6197	67.3145
-3.48331	0	0.74504	740.048	0.58189	-93.2178	0.62	68.4143
-3.48301	0	0.74534	740.988	0.5822	-91.9971	0.62031	68.8378
-3.4827	0	0.74565	742.815	0.5825	-92.8733	0.62061	69.2614
-3.4824	0	0.74595	744.642	0.58281	-92.0726	0.62092	69.7367
-3.48209	0	0.74626	746.406	0.58311	-93.3688	0.62122	71.5972
-3.48179	0	0.74656	747.58	0.58342	-92.0923	0.62153	72.8115
-3.48148	0	0.74687	748.79	0.58372	-93.756	0.62183	74.0259
-3.48118	0	0.74717	750.001	0.58403	-92.9389	0.62214	75.3267
-3.48087	0	0.74748	751.631	0.58433	-94.2187	0.62244	76.6296
-3.48057	0	0.74778	753.263	0.58464	-92.9816	0.62275	77.2217
-3.48026	0	0.74809	755.153	0.58494	-94.6814	0.62305	77.8137
-3.47996	0	0.74839	757.043	0.58525	-94.2974	0.62336	78.4058
-3.47966	0	0.7487	757.99	0.58555	-96.0104	0.62366	79
-3.47935	0	0.749	758.345	0.58586	-94.2056	0.62397	79.402
-3.47905	0	0.74931	758.01	0.58616	-95.3409	0.62427	79.8038
-3.47874	0	0.74961	757.674	0.58647	-94.0185	0.62458	80.2058
-3.47844	0	0.74992	757.184	0.58677	-95.6363	0.62488	80.6099
-3.47813	0	0.75022	756.103	0.58708	-94.2614	0.62519	81.271
-3.47783	0	0.75053	755.096	0.58738	-95.8266	0.62549	81.9323
-3.47752	0	0.75083	754.089	0.58769	-94.3336	0.6258	82.5934
-3.47722	0	0.75114	753.358	0.58799	-94.9406	0.6261	83.2568
-3.47691	0	0.75144	753.22	0.5883	-93.5526	0.62641	83.8553
-3.47661	0	0.75175	753.341	0.5886	-94.2614	0.62671	84.4561
-3.4763	0	0.75205	753.462	0.58891	-92.9651	0.62702	85.8843
-3.476	0	0.75236	754.283	0.58921	-94.6092	0.62732	87.3148
-3.47569	0	0.75266	755.104	0.58952	-93.733	0.62763	88.7085
-3.47539	0	0.75297	756.183	0.58982	-94.957	0.62793	90.1044
-3.47508	0	0.75327	757.855	0.59013	-94.0284	0.62824	90.1152
-3.47478	0	0.75358	760.328	0.59043	-96.0399	0.62854	90.1282
-3.47447	0	0.75388	762.801	0.59074	-95.4788	0.62885	90.597
-3.47417	0	0.75419	765.274	0.59104	-97.0145	0.62915	91.0681
-3.47386	0	0.75449	767.747	0.59135	-96.3451	0.62946	91.537
-3.47356	0	0.7548	770.263	0.59165	-97.7758	0.62976	92.0081
-3.47325	0	0.7551	772.187	0.59196	-97.1589	0.63007	92.5979
-3.47295	0	0.75541	774.444	0.59226	-98.6389	0.63037	93.1899
-3.47264	0	0.75571	776.702	0.59257	-97.2344	0.63068	93.8663
-3.47234	0	0.75602	779.403	0.59287	-98.7668	0.63098	94.5448
-3.47203	0	0.75632	782.104	0.59318	-97.2573	0.63129	94.8257
-3.47173	0	0.75663	784.176	0.59348	-98.6848	0.63159	96.4895
-3.47142	0	0.75693	786.249	0.59379	-97.9169	0.6319	96.9087
-3.47112	0	0.75724	788.633	0.59409	-99.2492	0.6322	98.1577
-3.47081	0	0.75754	790.425	0.5944	-98.0613	0.63251	99.8387
-3.47051	0	0.75785	792.218	0.5947	-99.8103	0.63281	101.52
-3.4702	0	0.75815	794.603	0.59501	-99.1081	0.63312	103.253
-3.4699	0	0.75846	797.597	0.59531	-100.503	0.63342	104.986
-3.46959	0	0.75876	800.592	0.59562	-98.8554	0.63373	106.65
-3.46929	0	0.75907	804.215	0.59592	-99.305	0.63403	108.313
-3.46898	0	0.75937	807.839	0.59623	-97.9005	0.63434	110.807
-3.46868	0	0.75968	812.097	0.59653	-99.4329	0.63464	113.301
-3.46837	0	0.75998	816.355	0.59684	-98.9703	0.63495	115.431
-3.46807	0	0.76029	820.577	0.59714	-99.7676	0.63525	117.562
-3.46776	0	0.76059	825.39	0.59745	-98.1368	0.63556	120.522
-3.46746	0	0.7609	829.815	0.59775	-100.286	0.63586	123.482
-3.46715	0	0.7612	834.24	0.59806	-99.3378	0.63617	125.924
-3.46685	0	0.76151	839.293	0.59836	-100.49	0.63647	128.366
-3.46654	0	0.76181	844.347	0.59867	-99.8398	0.63678	131.412
-3.46624	0	0.76212	849.427	0.59897	-101.287	0.63708	135.842
-3.46593	0	0.76242	854.507	0.59928	-100.109	0.63739	139.546
-3.46563	0	0.76272	859.032	0.59958	-101.871	0.63769	143.249
-3.46532	0	0.76303	863.558	0.59989	-100.798	0.638	146.987
-3.46502	0	0.76333	868.428	0.60019	-100.985	0.6383	150.728
-3.46471	0	0.76364	873.891	0.6005	-99.177	0.63861	154.055
-3.46441	0	0.76394	879.315	0.6008	-100.309	0.63891	156.553
-3.4641	0	0.76425	884.149	0.60111	-98.5601	0.63922	158.36
-3.4638	0	0.76455	888.982	0.60141	-99.748	0.63952	158.783
-3.46349	0	0.76486	893.224	0.60172	-98.4189	0.63983	158.412
-3.46319	0	0.76516	897.761	0.60202	-99.1868	0.64013	158.04
-3.46288	0	0.76547	902.299	0.60233	-98.1204	0.64044	156.199
-3.46258	0	0.76577	906.467	0.60263	-99.1508	0.64074	154.36
-3.46227	0	0.76608	910.635	0.60294	-97.6642	0.64105	152.316
-3.46197	0	0.76638	916.183	0.60324	-99.1146	0.64135	150.272
-3.46166	0	0.76669	921.732	0.60355	-97.5297	0.64166	148.228
-3.46136	0	0.76699	927.339	0.60385	-98.8817	0.64196	146.184
-3.46105	0	0.7673	932.946	0.60416	-97.7167	0.64227	143.586
-3.46075	0	0.7676	938.491	0.60446	-98.6487	0.64257	140.989
-3.46044	0	0.76791	944.037	0.60477	-97.0637	0.64288	139.222
-3.46014	0	0.76821	948.633	0.60507	-97.5756	0.64318	137.456
-3.45983	0	0.76852	952.243	0.60538	-94.9931	0.64349	136.592
-3.45953	0	0.76882	954.755	0.60568	-96.1876	0.64379	135.728
-3.45922	0	0.76913	956.281	0.60598	-95.213	0.6441	134.863
-3.45892	0	0.76943	957.296	0.60629	-95.4952	0.6444	133.999
-3.45861	0	0.76974	957.718	0.60659	-93.7855	0.64471	133.532
-3.45831	0	0.77004	957.82	0.6069	-95.0128	0.64501	133.065
-3.458	0	0.77035	957.923	0.6072	-93.6313	0.64532	132.599
-3.4577	0	0.77065	958.308	0.60751	-94.3467	0.64562	132.134
-3.45739	0	0.77096	958.694	0.60781	-92.0201	0.64593	131.533
-3.45709	0	0.77126	959.733	0.60812	-91.7904	0.64623	130.933
-3.45678	0	0.77157	960.772	0.60842	-90.3958	0.64654	130.384
-3.45648	0	0.77187	961.603	0.60873	-91.938	0.64684	129.837
-3.45617	0	0.77218	963.421	0.60903	-90.4384	0.64715	128.752
-3.45587	0	0.77248	966.458	0.60934	-91.8757	0.64745	128.5
-3.45556	0	0.77279	969.497	0.60964	-89.7329	0.64776	128.141
-3.45526	0	0.77309	973.163	0.60995	-89.687	0.64806	128.614
-3.45495	0	0.7734	976.83	0.61025	-87.5967	0.64837	128.912
-3.45465	0	0.7737	980.497	0.61056	-87.6032	0.64867	129.211
-3.45434	0	0.77401	984.164	0.61086	-85.8575	0.64898	129.509
-3.45404	0	0.77431	988.003	0.61117	-86.2119	0.64928	129.809
-3.45373	0	0.77462	991.843	0.61147	-84.4661	0.64959	129.45
-3.45343	0	0.77492	995.682	0.61178	-84.8206	0.64989	128.264
-3.45312	0	0.77523	999.522	0.61208	-82.7991	0.6502	127.542
-3.45282	0	0.77553	1002.86	0.61239	-82.8779	0.6505	126.823
-3.45251	0	0.77584	1006.19	0.61269	-80.384	0.65081	127.538
-3.45221	0	0.77614	1009.52	0.613	-80.8303	0.65111	128.253
-3.4519	0	0.77645	1012.86	0.6133	-78.9368	0.65142	129.02
-3.4516	0	0.77675	1015.75	0.61361	-79.1436	0.65172	129.79
-3.45129	0	0.77706	1018.64	0.61391	-77.5127	0.65203	130.436
-3.45099	0	0.77736	1022.13	0.61422	-78.822	0.65233	131.914
-3.45068	0	0.77767	1025.62	0.61452	-76.0623	0.65264	132.923
-3.45038	0	0.77797	1029.51	0.61483	-76.2427	0.65294	133.934
-3.45007	0	0.77828	1033.4	0.61513	-74.0605	0.65324	134.736
-3.44977	0	0.77858	1037.29	0.61544	-74.8186	0.65355	135.537
-3.44946	0	0.77889	1041.19	0.61574	-73.0925	0.65385	136.339
-3.44916	0	0.77919	1044.47	0.61605	-73.4666	0.65416	137.143
-3.44885	0	0.7795	1047.76	0.61635	-71.7406	0.65446	138.93
-3.44855	0	0.7798	1051.09	0.61666	-72.1147	0.65477	140.719
-3.44824	0	0.78011	1054.41	0.61696	-70.9399	0.65507	142.454
-3.44794	0	0.78041	1057.62	0.61727	-71.0252	0.65538	144.191
-3.44763	0	0.78072	1061.41	0.61757	-69.5354	0.65568	146.864
-3.44733	0	0.78102	1064.91	0.61788	-70.1458	0.65599	148.707
-3.44702	0	0.78133	1068.41	0.61818	-67.8323	0.65629	150.602
-3.44672	0	0.78163	1071.57	0.61849	-68.4591	0.6566	151.668
-3.44641	0	0.78194	1075.32	0.61879	-66.6182	0.6569	150.693
-3.44611	0	0.78224	1079.44	0.6191	-67.7175	0.65721	148.889
-3.4458	0	0.78255	1084.14	0.6194	-66.2572	0.65751	147.5
-3.4455	0	0.78285	1088.17	0.61971	-66.0571	0.65782	146.112
-3.44519	0	0.78316	1092.79	0.62001	-64.2818	0.65812	144.334
-3.44489	0	0.78346	1097.11	0.62032	-64.6066	0.65843	142.556
-3.44458	0	0.78377	1101.43	0.62062	-62.5131	0.65873	140.777
-3.44428	0	0.78407	1106.1	0.62093	-62.5164	0.65904	138.999
-3.44397	0	0.78438	1110.76	0.62123	-60.4195	0.65934	138.033
-3.44367	0	0.78468	1114.83	0.62154	-60.4228	0.65965	137.067
-3.44336	0	0.78499	1118.91	0.62184	-58.7985	0.65995	136.101
-3.44306	0	0.78529	1123.64	0.62215	-59.2742	0.66026	135.138
-3.44275	0	0.7856	1128.38	0.62245	-57.6499	0.66056	134.788
-3.44245	0	0.7859	1132.57	0.62276	-58.1257	0.66087	134.438
-3.44214	0	0.78621	1136.75	0.62306	-57.4366	0.66117	134.917
-3.44184	0	0.78651	1141.08	0.62337	-58.8444	0.66148	135.397
-3.44153	0	0.78682	1146	0.62367	-57.627	0.66178	135.946
-3.44123	0	0.78712	1150.58	0.62398	-59.3497	0.66209	136.495
-3.44093	0	0.78743	1155.17	0.62428	-58.8279	0.66239	136.49
-3.44062	0	0.78773	1160.6	0.62459	-59.5663	0.6627	137.318
-3.44032	0	0.78804	1166.02	0.62489	-58.2045	0.663	138.066
-3.44001	0	0.78834	1171.48	0.6252	-59.7829	0.66331	137.43
-3.43971	0	0.78865	1176.95	0.6255	-59.9141	0.66361	137.625
-3.4394	0	0.78895	1183.27	0.62581	-61.3055	0.66392	137.819
-3.4391	0	0.78926	1190.19	0.62611	-60.5442	0.66422	138.135
-3.43879	0	0.78956	1196.48	0.62642	-61.8798	0.66453	138.45
-3.43849	0	0.78987	1203.37	0.62672	-60.2259	0.66483	138.766
-3.43818	0	0.79017	1210.79	0.62703	-61.5089	0.66514	139.083
-3.43788	0	0.79048	1218.81	0.62733	-60.1701	0.66544	139.677
-3.43757	0	0.79078	1226.2	0.62764	-60.9281	0.66575	140.272
-3.43727	0	0.79109	1234.18	0.62794	-59.7205	0.66605	140.866
-3.43696	0	0.79139	1242.22	0.62825	-59.773	0.66636	141.46
-3.43666	0	0.7917	1250.26	0.62855	-58.7755	0.66666	142.538
-3.43635	0	0.792	1258.04	0.62886	-60.7148	0.66697	143.617
-3.43605	0	0.79231	1266.41	0.62916	-60.1373	0.66727	144.643
-3.43574	0	0.79261	1274.37	0.62947	-61.6566	0.66758	145.672
-3.43544	0	0.79292	1282.91	0.62977	-60.6065	0.66788	147.087
-3.43513	0	0.79322	1291.42	0.63008	-60.8132	0.66819	147.672
-3.43483	0	0.79353	1300.52	0.63038	-59.2086	0.66849	148.725
-3.43452	0	0.79383	1309.73	0.63069	-60.5409	0.6688	149.777
-3.43422	0	0.79414	1318.94	0.63099	-59.6713	0.6691	150.777
-3.43391	0	0.79444	1327.97	0.6313	-60.0585	0.66941	151.778
-3.43361	0	0.79475	1337.59	0.6316	-58.8214	0.66971	152.778
-3.4333	0	0.79505	1347.19	0.63191	-58.8411	0.67002	153.781
-3.433	0	0.79536	1358.58	0.63221	-57.604	0.67032	154.788
-3.43269	0	0.79566	1370.42	0.63252	-57.6237	0.67063	155.797
-3.43239	0	0.79597	1383.66	0.63282	-55.6843	0.67093	156.804
-3.43208	0	0.79627	1397.32	0.63313	-55.0018	0.67124	157.813
-3.43178	0	0.79658	1411.57	0.63343	-54.2175	0.67154	158.82
-3.43147	0	0.79688	1425.28	0.63374	-54.69	0.67185	159.829
-3.43117	0	0.79719	1439.58	0.63404	-52.5931	0.67215	160.786
-3.43086	0	0.79749	1453.59	0.63435	-53.4332	0.67246	161.744
-3.43056	0	0.7978	1468.2	0.63465	-53.069	0.67276	163.472
-3.43025	0	0.7981	1482.43	0.63496	-54.8016	0.67307	164.373
-3.42995	0	0.79841	1496.66	0.63526	-54.0272	0.67337	165.739
-3.42964	0	0.79871	1509.98	0.63557	-54.5128	0.67368	167.107
-3.42934	0	0.79902	1521.93	0.63587	-53.8434	0.67398	168.887
-3.42903	0	0.79932	1532.52	0.63618	-54.4341	0.67429	170.67
-3.42873	0	0.79963	1543.11	0.63648	-54.0009	0.67459	172.038
-3.42842	0	0.79993	1555.06	0.63679	-55.6679	0.6749	172.576
-3.42812	0	0.80024	1567.59	0.63709	-55.3792	0.6752	174.447
-3.42781	0	0.80054	1579.87	0.6374	-55.7204	0.67551	175.488
-3.42751	0	0.80084	1592.15	0.6377	-55.1757	0.67581	177.775
-3.4272	0	0.80115	1603.99	0.63801	-56.7311	0.67612	180.063
-3.4269	0	0.80145	1617	0.63831	-56.6721	0.67642	182.764
-3.42659	0	0.80176	1630.5	0.63862	-58.7131	0.67673	185.467
-3.42629	0	0.80206	1645.18	0.63892	-59.1922	0.67703	187.805
-3.42598	0	0.80237	1660.43	0.63923	-60.9314	0.67734	189.315
-3.42568	0	0.80267	1676.27	0.63953	-60.8329	0.67764	191.463
-3.42537	0	0.80298	1692.25	0.63984	-61.9946	0.67795	193.611
-3.42507	0	0.80328	1709.41	0.64014	-61.7288	0.67825	195.344
-3.42476	0	0.80359	1727.05	0.64045	-62.7231	0.67856	196.249
-3.42446	0	0.80389	1745.86	0.64075	-61.9847	0.67886	197.74
-3.42415	0	0.8042	1765.62	0.64106	-63.3433	0.67917	199.233
-3.42385	0	0.8045	1787.35	0.64136	-62.6575	0.67947	200.672
-3.42354	0	0.80481	1809.26	0.64167	-63.2317	0.67978	202.114
-3.42324	0	0.80511	1832.36	0.64197	-62.1259	0.68008	203.147
-3.42293	0	0.80542	1855.24	0.64228	-63.1169	0.68039	204.18
-3.42263	0	0.80572	1877.54	0.64258	-63.4023	0.68069	204.296
-3.42232	0	0.80603	1898.45	0.64289	-64.9479	0.681	203.585
-3.42202	0	0.80633	1919.35	0.64319	-64.2358	0.6813	204.117
-3.42171	0	0.80664	1939.48	0.6435	-64.7806	0.68161	204.651
-3.42141	0	0.80694	1960.79	0.6438	-64.0816	0.68191	205.13
-3.4211	0	0.80725	1981.97	0.64411	-64.6428	0.68222	205.612
-3.4208	0	0.80755	2001.96	0.64441	-64.5739	0.68252	206.377
-3.42049	0	0.80786	2020.32	0.64471	-65.7617	0.68283	207.142
-3.42019	0	0.80816	2039.26	0.64502	-64.8002	0.68313	208.426
-3.41988	0	0.80847	2058.39	0.64532	-65.0956	0.68344	208.881
-3.41958	0	0.80877	2079.5	0.64563	-64.2883	0.68374	209.767
-3.41927	0	0.80908	2101.06	0.64593	-65.5812	0.68405	211.485
-3.41897	0	0.80938	2120.64	0.64624	-63.5828	0.68435	213.979
-3.41866	0	0.80969	2135.84	0.64654	-62.8412	0.68466	215.645
-3.41836	0	0.80999	2148.28	0.64685	-61.5746	0.68496	217.026
-3.41805	0	0.8103	2159.46	0.64715	-61.568	0.68527	218.408
-3.41775	0	0.8106	2170.63	0.64746	-60.4654	0.68557	220.569
-3.41744	0	0.81091	2179.52	0.64776	-61.4597	0.68588	222.73
-3.41714	0	0.81121	2186.43	0.64807	-60.682	0.68618	224.474
-3.41683	0	0.81152	2191.79	0.64837	-61.1644	0.68649	226.22
-3.41653	0	0.81182	2199.13	0.64868	-60.7969	0.68679	227.966
-3.41622	0	0.81213	2208.42	0.64898	-61.0561	0.6871	229.712
-3.41592	0	0.81243	2221.26	0.64929	-60.3965	0.6874	231.728
-3.41561	0	0.81274	2235.29	0.64959	-60.997	0.68771	233.746
-3.41531	0	0.81304	2248.13	0.6499	-61.0167	0.68801	236.179
-3.415	0	0.81335	2257.12	0.6502	-62.0865	0.68832	237.782
-3.4147	0	0.81365	2263.35	0.65051	-61.5417	0.68862	239.297
-3.41439	0	0.81396	2269.58	0.65081	-62.0438	0.68893	239.984
-3.41409	0	0.81426	2278.57	0.65112	-61.0528	0.68923	240.17
-3.41378	0	0.81457	2289.99	0.65142	-61.9519	0.68954	239.526
-3.41348	0	0.81487	2302.59	0.65173	-61.3284	0.68984	240.207
-3.41317	0	0.81518	2313.45	0.65203	-61.7518	0.69015	240.889
-3.41287	0	0.81548	2324.3	0.65234	-61.1972	0.69045	242.817
-3.41256	0	0.81579	2335.17	0.65264	-61.6927	0.69076	243.914
-3.41226	0	0.81609	2348.01	0.65295	-61.5582	0.69106	245.563
-3.41195	0	0.8164	2361.77	0.65325	-62.8904	0.69137	247.214
-3.41165	0	0.8167	2377.5	0.65356	-62.6509	0.69167	249.228
-3.41134	0	0.81701	2394.3	0.65386	-63.8814	0.69197	250.412
-3.41104	0	0.81731	2413.86	0.65417	-63.7863	0.69228	252.052
-3.41073	0	0.81762	2434.7	0.65447	-64.7379	0.69258	252.865
-3.41043	0	0.81792	2457.52	0.65478	-64.6723	0.69289	254.04
-3.41012	0	0.81823	2481.19	0.65508	-64.6066	0.69319	255.215
-3.40982	0	0.81853	2506.05	0.65539	-64.0029	0.6935	257.219
-3.40951	0	0.81884	2529.82	0.65569	-65.7059	0.6938	258.394
-3.40921	0	0.81914	2554.78	0.656	-65.5353	0.69411	260.036
-3.4089	0	0.81945	2580.12	0.6563	-66.4147	0.69441	261.678
-3.4086	0	0.81975	2607.43	0.65661	-66.4935	0.69472	263.593
-3.40829	0	0.82006	2636.71	0.65691	-67.199	0.69502	265.51
-3.40799	0	0.82036	2669.55	0.65722	-67.4681	0.69533	267.424
-3.40768	0	0.82067	2703.39	0.65752	-67.7372	0.69563	269.341
-3.40738	0	0.82097	2738.42	0.65783	-67.5337	0.69594	270.892
-3.40707	0	0.82128	2774.64	0.65813	-67.327	0.69624	272.446
-3.40677	0	0.82158	2814.4	0.65844	-66.6772	0.69655	273.896
-3.40646	0	0.82189	2857.54	0.65874	-67.9177	0.69685	273.963
-3.40616	0	0.82219	2905.02	0.65905	-68.1605	0.69716	274.157
-3.40585	0	0.8225	2957.29	0.65935	-68.4	0.69746	273.524
-3.40555	0	0.8228	3017.05	0.65966	-67.6223	0.69777	272.906
-3.40524	0	0.82311	3084.27	0.65996	-67.8947	0.69807	271.46
-3.40494	0	0.82341	3157.4	0.66027	-67.6158	0.69838	271.482
-3.40463	0	0.82372	3223.73	0.66057	-67.3336	0.69868	271.506
-3.40433	0	0.82402	3268.35	0.66088	-66.6871	0.69899	271.478
-3.40402	0	0.82433	3288.49	0.66118	-66.6707	0.69929	271.45
-3.40372	0	0.82463	3299.56	0.66149	-66.0111	0.6996	273.109
-3.40341	0	0.82494	3314.38	0.66179	-65.9783	0.6999	274.771
-3.40311	0	0.82524	3337.48	0.6621	-64.6099	0.70021	275.551
-3.4028	0	0.82555	3367.23	0.6624	-64.2916	0.70051	276.331
-3.4025	0	0.82585	3405.27	0.66271	-64.1177	0.70082	278.459
-3.4022	0	0.82616	3451.49	0.66301	-63.9405	0.70112	279.758
-3.40189	0	0.82646	3506.79	0.66332	-62.4933	0.70143	281.523
-3.40159	0	0.82677	3571.06	0.66362	-62.0963	0.70173	283.289
-3.40128	0	0.82707	3645.99	0.66393	-60.8198	0.70204	284.628
-3.40098	0	0.82738	3732.85	0.66423	-60.1701	0.70234	285.97
-3.40067	0	0.82768	3832.73	0.66454	-59.0872	0.70265	287.312
-3.40037	0	0.82799	3943.53	0.66484	-59.0544	0.70295	288.654
-3.40006	0	0.82829	4067.34	0.66515	-59.1003	0.70326	290.912
-3.39976	0	0.8286	4202.65	0.66545	-59.143	0.70356	293.17
-3.39945	0	0.8289	4350.19	0.66576	-59.0839	0.70387	295.895
-3.39915	0	0.82921	4506.75	0.66606	-59.0215	0.70417	297.79
-3.39884	0	0.82951	4666.87	0.66637	-59.5925	0.70448	300.51
-3.39854	0	0.82982	4827.67	0.66667	-60.1602	0.70478	303.233
-3.39823	0	0.83012	5002.29	0.66698	-60.4359	0.70509	306.316
-3.39793	0	0.83043	5208.02	0.66728	-60.7115	0.70539	308.572
-3.39762	0	0.83073	5458.33	0.66759	-60.4228	0.7057	311.068
-3.39732	0	0.83104	5755.15	0.66789	-60.1307	0.706	312.736
-3.39701	0	0.83134	6098.13	0.6682	-59.7501	0.70631	314.819
-3.39671	0	0.83165	6489.07	0.6685	-60.4162	0.70661	316.902
-3.3964	0	0.83195	6940.37	0.66881	-59.8649	0.70692	319.389
-3.3961	0	0.83226	7474.38	0.66911	-60.3604	0.70722	321.878
-3.39579	0	0.83256	8124.77	0.66942	-60.5179	0.70753	324.365
-3.39549	0	0.83287	8930.94	0.66972	-60.0421	0.70783	326.855
-3.39518	0	0.83317	9937.92	0.67003	-60.6196	0.70814	328.927
-3.39488	0	0.83348	11187.7	0.67033	-61.1939	0.70844	331.001
-3.39457	0	0.83378	12702.2	0.67064	-61.2858	0.70875	333.854
-3.39427	0	0.83409	14447.7	0.67094	-61.3744	0.70905	336.706
-3.39396	0	0.83439	16263.9	0.67125	-61.4662	0.70936	339.318
-3.39366	0	0.8347	17768.5	0.67155	-61.5549	0.70966	341.101
-3.39335	0	0.835	18427.5	0.67186	-62.0176	0.70997	344.128
-3.39305	0	0.83531	17954.2	0.67216	-62.477	0.71027	347.158
-3.39274	0	0.83561	16653.6	0.67247	-61.4695	0.71058	349.908
-3.39244	0	0.83592	15148.1	0.67277	-60.4589	0.71088	351.831
-3.39213	0	0.83622	13863.3	0.67308	-60.3177	0.71119	353.77
-3.39183	0	0.83653	12901.8	0.67338	-60.1733	0.71149	354.88
-3.39152	0	0.83683	12220	0.67369	-60.0323	0.7118	355.436
-3.39122	0	0.83714	11737.3	0.67399	-59.8879	0.7121	354.608
-3.39091	0	0.83744	11366.2	0.6743	-59.1528	0.71241	354.506
-3.39061	0	0.83775	11025.5	0.6746	-58.4145	0.71271	354.407
-3.3903	0	0.83805	10667	0.67491	-58.3062	0.71302	355.222
-3.39	0	0.83836	10289.8	0.67521	-58.1979	0.71332	356.038
-3.38969	0	0.83866	9928.08	0.67552	-57.5777	0.71363	357.631
-3.38939	0	0.83897	9621.51	0.67582	-56.9575	0.71393	359.226
-3.38908	0	0.83927	9398.19	0.67613	-56.3373	0.71424	361.814
-3.38878	0	0.83957	9266.84	0.67643	-55.7171	0.71454	363.573
-3.38847	0	0.83988	9221.11	0.67674	-54.7426	0.71485	365.747
-3.38817	0	0.84018	9222.88	0.67704	-53.7646	0.71515	367.923
-3.38786	0	0.84049	9192.7	0.67735	-52.7867	0.71546	370.563
-3.38756	0	0.84079	9037.15	0.67765	-51.8089	0.71576	372.376
-3.38725	0	0.8411	8739.18	0.67796	-51.4086	0.71607	373.997
-3.38695	0	0.8414	8380.55	0.67826	-51.0082	0.71637	374.237
-3.38664	0	0.84171	8057.03	0.67857	-50.6078	0.71668	374.876
-3.38634	0	0.84201	7815.28	0.67887	-50.2075	0.71698	374.686
-3.38603	0	0.84232	7667.82	0.67918	-49.2133	0.71729	374.876
-3.38573	0	0.84262	7613.15	0.67948	-48.2157	0.71759	375.069
-3.38542	0	0.84293	7645.67	0.67979	-47.2181	0.7179	374.325
-3.38512	0	0.84323	7756.37	0.68009	-46.2205	0.7182	373.584
-3.38481	0	0.84354	7929.79	0.6804	-45.3805	0.71851	374.777
-3.38451	0	0.84384	8149.92	0.6807	-44.5404	0.71881	375.972
-3.3842	0	0.84415	8410.68	0.68101	-43.7004	0.71912	376.918
-3.3839	0	0.84445	8713.21	0.68131	-42.8603	0.71942	377.865
-3.38359	0	0.84476	9084	0.68162	-41.9973	0.71973	380.661
-3.38329	0	0.84506	9561.39	0.68192	-41.131	0.72003	382.629
-3.38298	0	0.84537	10156.8	0.68223	-40.2646	0.72034	384.63
-3.38268	0	0.84567	10849.5	0.68253	-39.3984	0.72064	386.633
-3.38237	0	0.84598	11627.8	0.68283	-39.254	0.72095	389.36
-3.38207	0	0.84628	12520.4	0.68314	-39.1096	0.72125	392.089
-3.38176	0	0.84659	13587.9	0.68344	-38.3351	0.72156	394.691
-3.38146	0	0.84689	14902.2	0.68375	-37.5607	0.72186	396.463
-3.38115	0	0.8472	16545.1	0.68405	-36.8979	0.72217	398.701
-3.38085	0	0.8475	18616.9	0.68436	-36.235	0.72247	400.942
-3.38054	0	0.84781	21227.2	0.68466	-35.5065	0.72278	403.232
-3.38024	0	0.84811	24485.3	0.68497	-34.7747	0.72308	405.525
-3.37993	0	0.84842	28458.6	0.68527	-35.2801	0.72339	407.816
-3.37963	0	0.84872	32932.3	0.68558	-34.7321	0.72369	410.108
-3.37932	0	0.84903	36546.3	0.68588	-34.5024	0.724	412.844
-3.37902	0	0.84933	36849.7	0.68619	-33.6393	0.7243	415.581
-3.37871	0	0.84964	33351	0.68649	-33.6262	0.72461	419.147
-3.37841	0	0.84994	28533.1	0.6868	-33.6131	0.72491	422.714
-3.3781	0	0.85025	24634.7	0.6871	-33.5606	0.72522	426.504
-3.3778	0	0.85055	22006.1	0.68741	-33.5048	0.72552	430.297
-3.37749	0	0.85086	20280.6	0.68771	-33.0454	0.72583	433.43
-3.37719	0	0.85116	19159.9	0.68802	-32.5827	0.72613	435.182
-3.37688	0	0.85147	18448.3	0.68832	-32.0446	0.72644	437.529
-3.37658	0	0.85177	17926.4	0.68863	-31.5031	0.72674	439.048
-3.37627	0	0.85208	17341.8	0.68893	-31.2275	0.72705	440.945
-3.37597	0	0.85238	16586.4	0.68924	-29.6885	0.72735	442.844
-3.37566	0	0.85269	15761.9	0.68954	-28.8615	0.72766	444.603
-3.37536	0	0.85299	15000.6	0.68985	-28.0313	0.72796	446.364
-3.37505	0	0.8533	14388.1	0.69015	-26.8631	0.72827	448.123
-3.37475	0	0.8536	13970.6	0.69046	-25.6917	0.72857	449.884
-3.37444	0	0.85391	13774.5	0.69076	-24.4841	0.72888	452.832
-3.37414	0	0.85421	13815	0.69107	-23.2732	0.72918	455.779
-3.37383	0	0.85452	14010.6	0.69137	-22.4955	0.72949	458.726
-3.37353	0	0.85482	14002.1	0.69168	-21.0844	0.72979	461.673
-3.37322	0	0.85513	13371.5	0.69198	-20.6611	0.73009	464.569
-3.37292	0	0.85543	12293.1	0.69229	-18.9744	0.7304	467.464
-3.37261	0	0.85574	11257.7	0.69259	-17.1073	0.7307	470.827
-3.37231	0	0.85604	10455.7	0.6929	-13.9767	0.73101	473.359
-3.372	0	0.85635	9871.07	0.6932	-11.7946	0.73131	476.747
-3.3717	0	0.85665	9456.08	0.69351	-8.97906	0.73162	480.135
-3.37139	0	0.85696	9186.68	0.69381	-6.92157	0.73192	483.472
-3.37109	0	0.85726	9035.7	0.69412	-4.23077	0.73223	486.808
-3.37078	0	0.85757	8980.59	0.69442	-2.48834	0.73253	490.559
-3.37048	0	0.85787	8998.67	0.69473	0.51752	0.73284	494.31
-3.37017	0	0.85818	9073.96	0.69503	2.18121	0.73314	498.528
-3.36987	0	0.85848	9189.29	0.69534	5.10828	0.73345	501.916
-3.36956	0	0.85879	9337.36	0.69564	7.1264	0.73375	506.058
-3.36926	0	0.85909	9515.92	0.69595	9.77783	0.73406	510.203
-3.36895	0	0.8594	9734.32	0.69625	11.9272	0.73436	515.125
-3.36865	0	0.8597	10001.3	0.69656	15.34	0.73467	520.047
-3.36834	0	0.86001	10326.2	0.69686	17.3712	0.73497	525.385
-3.36804	0	0.86031	10716.6	0.69717	20.6658	0.73528	530.722
-3.36773	0	0.86062	11184	0.69747	23.1039	0.73558	536.889
-3.36743	0	0.86092	11733.5	0.69778	25.5453	0.73589	543.885
-3.36712	0	0.86123	12368.7	0.69808	26.6971	0.73619	551.096
-3.36682	0	0.86153	13076.6	0.69839	28.4822	0.7365	556.926
-3.36651	0	0.86184	13830	0.69869	27.9868	0.7368	561.546
-3.36621	0	0.86214	14574.7	0.699	28.1213	0.73711	564.229
-3.3659	0	0.86245	15222	0.6993	26.6151	0.73741	565.651
-3.3656	0	0.86275	15605.1	0.69961	25.739	0.73772	565.69
-3.36529	0	0.86306	15489.9	0.69991	24.4428	0.73802	566.386
-3.36499	0	0.86336	14743.9	0.70022	24.4067	0.73833	567.082
-3.36468	0	0.86367	13532	0.70052	23.0711	0.73863	568.607
-3.36438	0	0.86397	12207.7	0.70083	22.9957	0.73894	570.135
-3.36408	0	0.86428	11039.3	0.70113	21.3483	0.73924	571.196
-3.36377	0	0.86458	10104.2	0.70144	20.9611	0.73955	573.087
-3.36347	0	0.86489	9374.66	0.70174	19.235	0.73985	575.807
-3.36316	0	0.86519	8797.03	0.70205	18.7691	0.74016	578.527
-3.36286	0	0.8655	8318.42	0.70235	17.7518	0.74046	581.3
-3.36255	0	0.8658	7889.92	0.70266	16.7346	0.74077	584.072
-3.36225	0	0.86611	7480.75	0.70296	15.166	0.74107	588.441
-3.36194	0	0.86641	7083.07	0.70327	14.8575	0.74138	592.813
-3.36164	0	0.86672	6708.66	0.70357	14.0208	0.74168	597.547
-3.36133	0	0.86702	6371.65	0.70388	14.4474	0.74199	603.111
-3.36103	0	0.86733	6076.85	0.70418	13.6106	0.74229	610.697
-3.36072	0	0.86763	5820.67	0.70449	14.0372	0.7426	618.284
-3.36042	0	0.86794	5597.23	0.70479	13.2661	0.7429	625.974
-3.36011	0	0.86824	5385.73	0.7051	13.7583	0.74321	633.665
-3.35981	0	0.86855	5146.22	0.7054	12.9478	0.74351	641.45
-3.3595	0	0.86885	4831.74	0.70571	13.4006	0.74382	650.067
-3.3592	0	0.86916	4435.6	0.70601	12.2488	0.74412	658.959
-3.35889	0	0.86946	4005	0.70632	11.7303	0.74443	667.853
-3.35859	0	0.86977	3599.26	0.70662	11.4055	0.74473	677.229
-3.35828	0	0.87007	3245.39	0.70693	12.3439	0.74504	685.223
-3.35798	0	0.87038	2947.16	0.70723	11.8747	0.74534	692.68
-3.35767	0	0.87068	2698.49	0.70754	13.5089	0.74565	698.757
-3.35737	0	0.87099	2492.03	0.70784	14.0372	0.74595	703.906
-3.35706	0	0.87129	2320.15	0.70815	15.8289	0.74626	706.568
-3.35676	0	0.8716	2177.07	0.70845	16.1439	0.74656	707.914
-3.35645	0	0.8719	2055.7	0.70876	17.719	0.74687	708.433
-3.35615	0	0.87221	1950.51	0.70906	18.0341	0.74717	708.258
-3.35584	0	0.87251	1858.44	0.70937	19.6092	0.74748	707.255
-3.35554	0	0.87282	1777.03	0.70967	20.5411	0.74778	706.717
-3.35523	0	0.87312	1703.8	0.70998	22.7331	0.74809	706.181
-3.35493	0	0.87343	1639.64	0.71028	22.72	0.74839	706.237
-3.35462	0	0.87373	1583.13	0.71059	25.647	0.7487	707.123
-3.35432	0	0.87404	1532.53	0.71089	27.2156	0.749	709.565
-3.35401	0	0.87434	1485.61	0.7112	30.0443	0.74931	712.007
-3.35371	0	0.87465	1442.25	0.7115	31.2453	0.74961	716.903
-3.3534	0	0.87495	1400.51	0.71181	34.5464	0.74992	723.182
-3.3531	0	0.87526	1360.74	0.71211	37.0994	0.75022	731.864
-3.35279	0	0.87556	1324.11	0.71242	40.9125	0.75053	741.929
-3.35249	0	0.87587	1291.02	0.71272	43.4393	0.75083	751.389
-3.35218	0	0.87617	1260.8	0.71303	47.226	0.75114	757.807
-3.35188	0	0.87648	1233.34	0.71333	48.8602	0.75144	759.834
-3.35157	0	0.87678	1208.57	0.71364	50.4976	0.75175	757.712
-3.35127	0	0.87709	1186.57	0.71394	48.0628	0.75205	754.968
-3.35096	0	0.87739	1165.86	0.71425	46.8913	0.75236	753.053
-3.35066	0	0.8777	1147.9	0.71455	44.0759	0.75266	752.262
-3.35035	0	0.878	1131.08	0.71486	43.3637	0.75297	750.642
-3.35005	0	0.8783	1115.44	0.71516	40.9157	0.75327	749.069
-3.34974	0	0.87861	1100.54	0.71547	39.7311	0.75358	747.498
-3.34944	0	0.87891	1087.62	0.71577	36.3775	0.75388	744.991
-3.34913	0	0.87922	1075.81	0.71608	34.2872	0.75419	742.487
-3.34883	0	0.87952	1066.77	0.71638	31.6948	0.75449	741
-3.34852	0	0.87983	1058.27	0.71669	29.1058	0.7548	738.686
-3.34822	0	0.88013	1050.95	0.71699	25.3321	0.7551	736.836
-3.34791	0	0.88044	1044.32	0.7173	23.6618	0.75541	734.989
-3.34761	0	0.88074	1038.86	0.7176	20.2293	0.75571	733.191
-3.3473	0	0.88105	1033.54	0.71791	18.0603	0.75602	731.395
-3.347	0	0.88135	1028.82	0.71821	14.746	0.75632	730.013
-3.34669	0	0.88166	1024.27	0.71852	13.5352	0.75663	727.802
-3.34639	0	0.88196	1020.9	0.71882	10.1683	0.75693	726.246
-3.34608	0	0.88227	1018.88	0.71913	8.90497	0.75724	723.863
-3.34578	0	0.88257	1018.05	0.71943	5.53815	0.75754	721.114
-3.34547	0	0.88288	1017.31	0.71974	4.27478	0.75785	719.751
-3.34517	0	0.88318	1017.75	0.72004	2.01062	0.75815	719.794
-3.34486	0	0.88349	1019.04	0.72035	1.00977	0.75846	719.837
-3.34456	0	0.88379	1021.5	0.72065	-1.99609	0.75876	720.33
-3.34425	0	0.8841	1024.21	0.72096	-2.8985	0.75907	721.652
-3.34395	0	0.8844	1025.73	0.72126	-4.80176	0.75937	723.839
-3.34364	0	0.88471	1025.83	0.72156	-5.44165	0.75968	726.026
-3.34334	0	0.88501	1027.11	0.72187	-7.88306	0.75998	728.316
-3.34303	0	0.88532	1030.37	0.72217	-7.38098	0.76029	730.607
-3.34273	0	0.88562	1037.97	0.72248	-8.45734	0.76059	734.358
-3.34242	0	0.88593	1047.64	0.72278	-7.43024	0.7609	738.939
-3.34212	0	0.88623	1056.73	0.72309	-8.21448	0.7612	743.52
-3.34181	0	0.88654	1064.54	0.72339	-6.89532	0.76151	747.271
-3.34151	0	0.88684	1071.77	0.7237	-7.20709	0.76181	751.489
-3.3412	0	0.88715	1078.6	0.724	-6.25543	0.76212	755.707
-3.3409	0	0.88745	1088.2	0.72431	-6.44904	0.76242	760.754
-3.34059	0	0.88776	1101.27	0.72461	-4.53925	0.76273	765.802
-3.34029	0	0.88806	1118.68	0.72492	-5.31036	0.76303	772.578
-3.33998	0	0.88837	1136.97	0.72522	-3.13806	0.76334	780.186
-3.33968	0	0.88867	1153.3	0.72553	-2.11749	0.76364	787.637
-3.33937	0	0.88898	1165.03	0.72583	0.16638	0.76395	794.26
-3.33907	0	0.88928	1174.8	0.72614	0.39941	0.76425	800.811
-3.33876	0	0.88959	1184.66	0.72644	3.57587	0.76456	804.876
-3.33846	0	0.88989	1196.49	0.72675	4.57013	0.76486	807.071
-3.33815	0	0.8902	1210.58	0.72705	7.66785	0.76517	808.439
-3.33785	0	0.8905	1228.22	0.72736	9.29218	0.76547	808.845
-3.33754	0	0.89081	1248.63	0.72766	13.02	0.76578	807.87
-3.33724	0	0.89111	1271	0.72797	14.4933	0.76608	806.842
-3.33693	0	0.89142	1293.86	0.72827	17.2301	0.76639	807.198
-3.33663	0	0.89172	1310.81	0.72858	17.2891	0.76669	809.057
-3.33632	0	0.89203	1315.57	0.72888	18.6083	0.767	810.917
-3.33602	0	0.89233	1307.32	0.72919	18.1948	0.7673	814.297
-3.33571	0	0.89264	1292.84	0.72949	19.0414	0.76761	817.678
-3.33541	0	0.89294	1280.35	0.7298	17.1579	0.76791	821.633
-3.3351	0	0.89325	1272.78	0.7301	17.3745	0.76822	826.417
-3.3348	0	0.89355	1271.13	0.73041	16.0159	0.76852	833.396
-3.33449	0	0.89386	1273.16	0.73071	16.7608	0.76882	841.205
-3.33419	0	0.89416	1277.15	0.73102	15.248	0.76913	850.536
-3.33388	0	0.89447	1281.63	0.73132	14.9954	0.76943	861.249
-3.33358	0	0.89477	1284.92	0.73163	12.3407	0.76974	872.999
-3.33327	0	0.89508	1284.58	0.73193	11.7861	0.77004	883.92
-3.33297	0	0.89538	1283.64	0.73224	10.8771	0.77035	894.573
-3.33266	0	0.89569	1284.5	0.73254	12.0683	0.77065	903.842
-3.33236	0	0.89599	1288.11	0.73285	10.2734	0.77096	911.522
-3.33205	0	0.8963	1292.56	0.73315	9.11169	0.77126	916.712
-3.33175	0	0.8966	1298.99	0.73346	6.20435	0.77157	921.28
-3.33144	0	0.89691	1307.04	0.73376	6.23712	0.77187	923.912
-3.33114	0	0.89721	1317.07	0.73407	4.03851	0.77218	925.541
-3.33083	0	0.89752	1327.18	0.73437	3.94012	0.77248	927.17
-3.33053	0	0.89782	1336.11	0.73468	2.26654	0.77279	928.612
-3.33022	0	0.89813	1344.58	0.73498	1.85309	0.77309	930.053
-3.32992	0	0.89843	1353.64	0.73529	0.43549	0.7734	931.494
-3.32961	0	0.89874	1363.34	0.73559	1.12134	0.7737	932.935
-3.32931	0	0.89904	1374.22	0.7359	0.1795	0.77401	934.152
-3.329	0	0.89935	1386.76	0.7362	0.4978	0.77431	935.369
-3.3287	0	0.89965	1401.26	0.73651	-0.60144	0.77462	937.415
-3.32839	0	0.89996	1417.96	0.73681	1.23944	0.77492	939.463
-3.32809	0	0.90026	1435.26	0.73712	0.40265	0.77523	940.256
-3.32778	0	0.90057	1452.46	0.73742	1.66602	0.77553	941.049
-3.32748	0	0.90087	1469.67	0.73773	1.44617	0.77584	940.857
-3.32717	0	0.90118	1486.24	0.73803	2.48969	0.77614	940.665
-3.32687	0	0.90148	1504.78	0.73834	2.32562	0.77645	940.524
-3.32656	0	0.90179	1526.4	0.73864	3.42163	0.77675	937.895
-3.32626	0	0.90209	1549.98	0.73895	2.41748	0.77706	934.089
-3.32595	0	0.9024	1574	0.73925	2.67346	0.77736	930.286
-3.32565	0	0.9027	1597.43	0.73956	1.24927	0.77767	926.079
-3.32535	0	0.90301	1619.99	0.73986	1.92529	0.77797	920.489
-3.32504	0	0.90331	1641.96	0.74017	0.68158	0.77828	914.294
-3.32474	0	0.90362	1664.34	0.74047	1.54132	0.77858	908.099
-3.32443	0	0.90392	1688.7	0.74078	0.24841	0.77889	902.285
-3.32413	0	0.90423	1714.37	0.74108	1.05566	0.77919	896.47
-3.32382	0	0.90453	1745.17	0.74139	-0.55225	0.7795	891.692
-3.32352	0	0.90484	1782.39	0.74169	-0.90009	0.7798	887.747
-3.32321	0	0.90514	1826.31	0.742	-2.823	0.78011	885.968
-3.32291	0	0.90545	1876.34	0.7423	-2.64581	0.78041	886.126
-3.3226	0	0.90575	1932.3	0.74261	-3.91901	0.78072	887.356
-3.3223	0	0.90606	1989.04	0.74291	-2.24878	0.78102	889.415
-3.32199	0	0.90636	2028.03	0.74322	-2.67865	0.78133	893.6
-3.32169	0	0.90667	2030.67	0.74352	-1.84845	0.78163	899.169
-3.32138	0	0.90697	2002.93	0.74383	-1.75323	0.78194	906.587
-3.32108	0	0.90728	1968.32	0.74413	0.44202	0.78224	914.837
-3.32077	0	0.90758	1945.14	0.74444	-0.07971	0.78255	923.555
-3.32047	0	0.90789	1936.42	0.74474	2.33875	0.78285	932.274
-3.32016	0	0.90819	1939.13	0.74505	2.70953	0.78316	941.045
-3.31986	0	0.9085	1948.33	0.74535	3.71368	0.78346	949.816
-3.31955	0	0.9088	1961.07	0.74566	3.44458	0.78377	958.033
-3.31925	0	0.90911	1975.1	0.74596	5.27563	0.78407	966.251
-3.31894	0	0.90941	1988.55	0.74627	5.91229	0.78438	973.085
-3.31864	0	0.90972	2002.01	0.74657	7.80896	0.78468	979.922
-3.31833	0	0.91002	2016.65	0.74688	7.55298	0.78499	985.417
-3.31803	0	0.91033	2034.14	0.74718	10.2372	0.78529	990.912
-3.31772	0	0.91063	2053.6	0.74749	10.2471	0.7856	996.407
-3.31742	0	0.91094	2075.14	0.74779	11.5203	0.7859	1001.9
-3.31711	0	0.91124	2098.66	0.7481	10.7458	0.78621	1007.88
-3.31681	0	0.91155	2124.05	0.7484	12.9117	0.78651	1013.86
-3.3165	0	0.91185	2150.63	0.74871	12.5015	0.78682	1019.89
-3.3162	0	0.91216	2175.11	0.74901	14.1947	0.78712	1025.92
-3.31589	0	0.91246	2196.04	0.74932	13.4203	0.78743	1033.18
-3.31559	0	0.91277	2212.73	0.74962	15.5861	0.78773	1041.26
-3.31528	0	0.91307	2227.44	0.74993	16.4392	0.78804	1050.64
-3.31498	0	0.91338	2244	0.75023	20.2359	0.78834	1061.41
-3.31467	0	0.91368	2264.91	0.75054	21.5124	0.78865	1072.57
-3.31437	0	0.91399	2291.92	0.75084	24.8891	0.78895	1084.56
-3.31406	0	0.91429	2324.07	0.75115	26.2673	0.78926	1097
-3.31376	0	0.9146	2359.77	0.75145	29.749	0.78956	1109.44
-3.31345	0	0.9149	2394.28	0.75176	32.0493	0.78987	1123.4
-3.31315	0	0.91521	2422.63	0.75206	36.4496	0.79017	1137.35
-3.31284	0	0.91551	2445.85	0.75237	39.147	0.79048	1151.3
-3.31254	0	0.91582	2470.48	0.75267	41.8477	0.79078	1165.26
-3.31223	0	0.91612	2501.81	0.75298	40.4662	0.79109	1179.68
-3.31193	0	0.91642	2542.61	0.75328	39.7148	0.79139	1194.1
-3.31162	0	0.91673	2590.12	0.75359	35.9017	0.7917	1208.52
-3.31132	0	0.91703	2638.66	0.75389	34.1921	0.792	1222.94
-3.31101	0	0.91734	2683.64	0.7542	31.6555	0.79231	1233.75
-3.31071	0	0.91764	2724.74	0.7545	32.059	0.79261	1244.56
-3.3104	0	0.91795	2760.71	0.75481	30.3395	0.79292	1255.37
-3.3101	0	0.91825	2790.17	0.75511	29.8835	0.79322	1266.18
-3.30979	0	0.91856	2814.7	0.75542	27.9835	0.79353	1275.15
-3.30949	0	0.91886	2838.9	0.75572	26.0834	0.79383	1284.13
-3.30918	0	0.91917	2868.82	0.75603	22.3033	0.79414	1293.93
-3.30888	0	0.91947	2907.08	0.75633	20.6264	0.79444	1303.74
-3.30857	0	0.91978	2952.25	0.75664	16.8757	0.79475	1314.32
-3.30827	0	0.92008	3003.07	0.75694	16.0651	0.79505	1324.89
-3.30796	0	0.92039	3058.03	0.75725	14.3161	0.79536	1334.26
-3.30766	0	0.92069	3111.88	0.75755	14.6705	0.79566	1342.24
-3.30735	0	0.921	3157.26	0.75786	12.974	0.79597	1348.93
-3.30705	0	0.9213	3190.43	0.75816	13.3809	0.79627	1354.78
-3.30674	0	0.92161	3215.51	0.75847	11.5662	0.79658	1358.43
-3.30644	0	0.92191	3242.24	0.75877	11.855	0.79688	1360.13
-3.30613	0	0.92222	3277.06	0.75908	10.0961	0.79719	1360.05
-3.30583	0	0.92252	3321.42	0.75938	10.4374	0.79749	1358.57
-3.30552	0	0.92283	3371.9	0.75969	9.18719	0.7978	1355.89
-3.30522	0	0.92313	3426.22	0.75999	10.8804	0.7981	1351.28
-3.30491	0	0.92344	3481.91	0.76029	9.99768	0.79841	1346.21
-3.30461	0	0.92374	3537.94	0.7606	11.2184	0.79871	1342.53
-3.3043	0	0.92405	3593.98	0.7609	11.0839	0.79902	1340.29
-3.304	0	0.92435	3650.93	0.76121	13.0527	0.79932	1339.45
-3.30369	0	0.92466	3710.06	0.76151	12.7509	0.79963	1340.26
-3.30339	0	0.92496	3771.78	0.76182	13.079	0.79993	1342.46
-3.30308	0	0.92527	3836.07	0.76212	12.0125	0.80024	1345.76
-3.30278	0	0.92557	3904.83	0.76243	13.8862	0.80054	1350.45
-3.30247	0	0.92588	3978.91	0.76273	13.673	0.80085	1356.66
-3.30217	0	0.92618	4059.65	0.76304	15.5598	0.80115	1364.25
-3.30186	0	0.92649	4146.11	0.76334	16.0422	0.80146	1371.76
-3.30156	0	0.92679	4237.79	0.76365	17.7847	0.80176	1380.64
-3.30125	0	0.9271	4334.02	0.76395	18.7264	0.80207	1390.68
-3.30095	0	0.9274	4437.67	0.76426	20.3016	0.80237	1400.72
-3.30064	0	0.92771	4550.98	0.76456	20.6658	0.80268	1411.68
-3.30034	0	0.92801	4677.67	0.76487	23.1302	0.80298	1422.64
-3.30003	0	0.92832	4821.12	0.76517	23.35	0.80329	1433
-3.29973	0	0.92862	4986.23	0.76548	25.67	0.80359	1443.37
-3.29942	0	0.92893	5175.99	0.76578	26.7431	0.8039	1453.74
-3.29912	0	0.92923	5391.65	0.76609	29.0762	0.8042	1464.11
-3.29881	0	0.92954	5631.96	0.76639	30.6087	0.80451	1472.43
-3.29851	0	0.92984	5895.41	0.7667	32.7745	0.80481	1480.75
-3.2982	0	0.93015	6179.17	0.767	31.0189	0.80512	1489.07
-3.2979	0	0.93045	6485.86	0.76731	31.3633	0.80542	1497.39
-3.29759	0	0.93076	6819.97	0.76761	29.9885	0.80573	1505.91
-3.29729	0	0.93106	7185.62	0.76792	29.8769	0.80603	1514.44
-3.29698	0	0.93137	7578.68	0.76822	28.9089	0.80634	1522.97
-3.29668	0	0.93167	7994.04	0.76853	30.0443	0.80664	1531.49
-3.29637	0	0.93198	8437.22	0.76883	29.4438	0.80695	1538.71
-3.29607	0	0.93228	8923.64	0.76914	30.1066	0.80725	1545.92
-3.29576	0	0.93259	9470.63	0.76944	28.3641	0.80755	1553.14
-3.29546	0	0.93289	10093.3	0.76975	27.8818	0.80786	1560.35
-3.29515	0	0.9332	10802.9	0.77005	26.8218	0.80816	1566.6
-3.29485	0	0.9335	11613.3	0.77036	27.0253	0.80847	1572.84
-3.29454	0	0.93381	12535.9	0.77066	25.834	0.80877	1578.73
-3.29424	0	0.93411	13578.7	0.77097	26.7464	0.80908	1585.44
-3.29393	0	0.93442	14756.3	0.77127	25.5026	0.80938	1593.31
-3.29363	0	0.93472	16114.9	0.77158	26.3624	0.80969	1602.83
-3.29332	0	0.93503	17725.5	0.77188	25.6044	0.80999	1614.14
-3.29302	0	0.93533	19649.6	0.77219	26.9498	0.8103	1627.11
-3.29271	0	0.93564	21890	0.77249	25.565	0.8106	1640.33
-3.29241	0	0.93594	24330.3	0.7728	26.2803	0.81091	1653.56
-3.2921	0	0.93625	26667.4	0.7731	25.565	0.81121	1665.78
-3.2918	0	0.93655	28461.8	0.77341	26.9498	0.81152	1676.35
-3.29149	0	0.93686	29367.1	0.77371	26.707	0.81182	1685.34
-3.29119	0	0.93716	29378.2	0.77402	27.7242	0.81213	1692.68
-3.29088	0	0.93747	28825.4	0.77432	26.8152	0.81243	1698.23
-3.29058	0	0.93777	28124	0.77463	28.0097	0.81274	1702.13
-3.29027	0	0.93808	27547.5	0.77493	26.9991	0.81304	1705.59
-3.28997	0	0.93838	27188.3	0.77524	28.0884	0.81335	1709.88
-3.28966	0	0.93869	27022.9	0.77554	28.0754	0.81365	1714.05
-3.28936	0	0.93899	26978.5	0.77585	29.3223	0.81396	1719.89
-3.28905	0	0.9393	26971.8	0.77615	29.3616	0.81426	1727.02
-3.28875	0	0.9396	26937.9	0.77646	30.6612	0.81457	1734.16
-3.28844	0	0.93991	26846.6	0.77676	30.1492	0.81487	1741.35
-3.28814	0	0.94021	26708	0.77707	30.9007	0.81518	1750.2
-3.28783	0	0.94052	26561.3	0.77737	29.9162	0.81548	1759.39
-3.28753	0	0.94082	26457.5	0.77768	31.0352	0.81579	1769.41
-3.28722	0	0.94113	26437.8	0.77798	30.9302	0.81609	1781.67
-3.28692	0	0.94143	26523.1	0.77829	32.0886	0.8164	1796.69
-3.28662	0	0.94174	26707.1	0.77859	31.4586	0.8167	1812.79
-3.28631	0	0.94204	26953.2	0.7789	32.0919	0.81701	1828.9
-3.28601	0	0.94235	27196.6	0.7792	30.7662	0.81731	1845.18
-3.2857	0	0.94265	27386.7	0.77951	31.5439	0.81762	1861.46
-3.2854	0	0.94296	27522.6	0.77981	30.6381	0.81792	1878.23
-3.28509	0	0.94326	27649.4	0.78012	30.9959	0.81823	1895.01
-3.28479	0	0.94357	27823.1	0.78042	29.7883	0.81853	1911.07
-3.28448	0	0.94387	28079.9	0.78073	30.6841	0.81884	1927.12
-3.28418	0	0.94418	28428.1	0.78103	30.4741	0.81914	1944.43
-3.28387	0	0.94448	28858.3	0.78134	31.5274	0.81945	1963.4
-3.28357	0	0.94479	29355.7	0.78164	31.429	0.81975	1983.71
-3.28326	0	0.94509	29917.9	0.78195	32.5939	0.82006	2005.69
-3.28296	0	0.9454	30554.8	0.78225	32.653	0.82036	2029.37
-3.28265	0	0.9457	31267.6	0.78256	34.8155	0.82067	2055.83
-3.28235	0	0.94601	32030.3	0.78286	35.4128	0.82097	2083.51
-3.28204	0	0.94631	32818.7	0.78317	37.2734	0.82128	2112.02
-3.28174	0	0.94662	33649.6	0.78347	37.4112	0.82158	2140.06
-3.28143	0	0.94692	34581.9	0.78378	39.6524	0.82189	2169.78
-3.28113	0	0.94723	35669.9	0.78408	41.8116	0.82219	2200.4
-3.28082	0	0.94753	36937.6	0.78439	44.6042	0.8225	2233.8
-3.28052	0	0.94784	38401.9	0.78469	45.4377	0.8228	2271.2
-3.28021	0	0.94814	40113.4	0.785	48.3746	0.82311	2313.58
-3.27991	0	0.94845	42143.2	0.7853	49.4575	0.82341	2361.32
-3.2796	0	0.94875	44561.2	0.78561	51.8036	0.82372	2414.04
-3.2793	0	0.94906	47461.9	0.78591	52.9391	0.82402	2468.82
-3.27899	0	0.94936	51007.8	0.78622	55.3378	0.82433	2523.61
-3.27869	0	0.94967	55410.4	0.78652	57.3625	0.82463	2577.48
-3.27838	0	0.94997	60848.8	0.78683	60.6506	0.82494	2630.52
-3.27808	0	0.95028	67309.7	0.78713	61.9828	0.82524	2679.74
-3.27777	0	0.95058	74193	0.78744	63.9451	0.82555	2723.98
-3.27747	0	0.95089	79542.1	0.78774	64.0272	0.82585	2759
-3.27716	0	0.95119	80293.5	0.78805	65.3726	0.82616	2786.84
-3.27686	0	0.9515	75475.5	0.78835	66.0486	0.82646	2808.74
-3.27655	0	0.9518	67942.7	0.78866	67.9847	0.82677	2826.77
-3.27625	0	0.95211	61113.5	0.78896	69.481	0.82707	2842.93
-3.27594	0	0.95241	56170.4	0.78927	72.2408	0.82738	2859.09
-3.27564	0	0.95272	52813.6	0.78957	73.7404	0.82768	2875.24
-3.27533	0	0.95302	50521.5	0.78988	76.5001	0.82799	2891.38
-3.27503	0	0.95333	48853.7	0.79018	78.3902	0.82829	2908.62
-3.27472	0	0.95363	47452.7	0.79049	81.5438	0.8286	2926.68
-3.27442	0	0.95394	46017.2	0.79079	83.1221	0.8289	2945.29
-3.27411	0	0.95424	44388.5	0.7911	85.3305	0.82921	2966.66
-3.27381	0	0.95455	42641.6	0.7914	86.0722	0.82951	2990.41
-3.2735	0	0.95485	40963.7	0.79171	87.4471	0.82982	3016.92
-3.2732	0	0.95515	39501.3	0.79201	87.9557	0.83012	3045.6
-3.27289	0	0.95546	38354.7	0.79232	90.5645	0.83043	3077.05
-3.27259	0	0.95576	37583.1	0.79262	93.0256	0.83073	3109.41
-3.27228	0	0.95607	37216.9	0.79293	95.4899	0.83104	3144.52
-3.27198	0	0.95637	37181.9	0.79323	97.1406	0.83134	3183.2
-3.27167	0	0.95668	37128	0.79354	99.4212	0.83165	3225.75
-3.27137	0	0.95698	36433.9	0.79384	100.875	0.83195	3272.1
-3.27106	0	0.95729	34830.3	0.79415	102.962	0.83226	3324.53
-3.27076	0	0.95759	32796	0.79445	104.104	0.83256	3380.19
-3.27045	0	0.9579	30891.6	0.79476	106.506	0.83287	3437.5
-3.27015	0	0.9582	29296.4	0.79506	108.524	0.83317	3493.32
-3.26984	0	0.95851	27992.4	0.79537	111.805	0.83348	3546.38
-3.26954	0	0.95881	26934	0.79567	113.748	0.83378	3597.21
-3.26923	0	0.95912	26090.5	0.79598	116.951	0.83409	3648.05
-3.26893	0	0.95942	25445.5	0.79628	119.359	0.83439	3697.12
-3.26862	0	0.95973	25000.8	0.79659	121.768	0.8347	3742.33
-3.26832	0	0.96003	24754	0.79689	122.956	0.835	3780.03
-3.26801	0	0.96034	24687.6	0.7972	125.404	0.83531	3806.11
-3.26771	0	0.96064	24768.5	0.7975	127.064	0.83561	3819.68
-3.2674	0	0.96095	24964.3	0.79781	129.355	0.83592	3826.05
-3.2671	0	0.96125	25245.5	0.79811	130.11	0.83622	3830.76
-3.26679	0	0.96156	25586.8	0.79841	132.124	0.83653	3837.13
-3.26649	0	0.96186	25955.5	0.79872	133.883	0.83683	3846.34
-3.26618	0	0.96217	26328.5	0.79902	136.902	0.83714	3857.21
-3.26588	0	0.96247	26710.4	0.79933	138.385	0.83744	3867.07
-3.26557	0	0.96278	27149.4	0.79963	140.499	0.83775	3875.27
-3.26527	0	0.96308	27717.2	0.79994	141.693	0.83805	3881.12
-3.26496	0	0.96339	28481.1	0.80024	144.148	0.83836	3884.21
-3.26466	0	0.96369	29466.8	0.80055	145.263	0.83866	3883.42
-3.26435	0	0.964	30649.3	0.80085	147.639	0.83897	3878.75
-3.26405	0	0.9643	31932.3	0.80116	148.397	0.83927	3870.21
-3.26374	0	0.96461	33104.7	0.80146	149.789	0.83958	3860.01
-3.26344	0	0.96491	33799.5	0.80177	150.862	0.83988	3850.07
-3.26313	0	0.96522	33599.1	0.80207	153.198	0.84019	3841.79
-3.26283	0	0.96552	32312.2	0.80238	154.639	0.84049	3835.66
-3.26252	0	0.96583	30187.6	0.80268	156.712	0.8408	3830.35
-3.26222	0	0.96613	27750.3	0.80299	157.93	0.8411	3824.36
-3.26191	0	0.96644	25460.4	0.80329	160.411	0.84141	3819.21
-3.26161	0	0.96674	23530.5	0.8036	161.838	0.84171	3814.81
-3.2613	0	0.96705	21968.1	0.8039	165.369	0.84202	3812.07
-3.261	0	0.96735	20668.7	0.80421	168.503	0.84232	3812.15
-3.26069	0	0.96766	19502.9	0.80451	171.64	0.84263	3815
-3.26039	0	0.96796	18376.8	0.80482	174.59	0.84293	3820.26
-3.26008	0	0.96827	17265.6	0.80512	178.803	0.84324	3828.29
-3.25978	0	0.96857	16188.9	0.80543	183.066	0.84354	3838.27
-3.25947	0	0.96888	15184.1	0.80573	187.332	0.84385	3851.01
-3.25917	0	0.96918	14275.4	0.80604	190.732	0.84415	3867.49
-3.25886	0	0.96949	13470.9	0.80634	196.235	0.84446	3888.94
-3.25856	0	0.96979	12765.2	0.80665	200.553	0.84476	3914.54
-3.25825	0	0.9701	12149.3	0.80695	204.875	0.84507	3947.34
-3.25795	0	0.9704	11591.9	0.80726	208.826	0.84537	3986.06
-3.25764	0	0.97071	11034	0.80756	212.78	0.84567	4028.66
-3.25734	0	0.97101	10395.1	0.80787	216.734	0.84598	4072.32
-3.25703	0	0.97132	9632.27	0.80817	220.688	0.84628	4115.16
-3.25673	0	0.97162	8773	0.80848	223.72	0.84659	4155.04
-3.25642	0	0.97193	7890.06	0.80878	226.756	0.84689	4193.26
-3.25612	0	0.97223	7052.69	0.80909	228.816	0.8472	4230.13
-3.25581	0	0.97254	6310.16	0.80939	230.88	0.8475	4268.67
-3.25551	0	0.97284	5677.1	0.8097	232.547	0.84781	4308.63
-3.2552	0	0.97315	5144.17	0.81	235.478	0.84811	4349.43
-3.2549	0	0.97345	4688.36	0.81031	237.437	0.84842	4388.37
-3.25459	0	0.97376	4293.44	0.81061	238.136	0.84872	4425.65
-3.25429	0	0.97406	3948.42	0.81092	237.837	0.84903	4461.92
-3.25398	0	0.97437	3647.28	0.81122	238.802	0.84933	4497.37
-3.25368	0	0.97467	3381.44	0.81153	239.055	0.84964	4529.32
-3.25337	0	0.97498	3145.73	0.81183	239.31	0.84994	4552.98
-3.25307	0	0.97528	2933.9	0.81214	239.051	0.85025	4567.82
-3.25276	0	0.97559	2744.33	0.81244	240.055	0.85055	4583.5
-3.25246	0	0.97589	2575.87	0.81275	239.301	0.85086	4609.56
-3.25215	0	0.9762	2428.25	0.81305	238.546	0.85116	4645.02
-3.25185	0	0.9765	2297.79	0.81336	237.893	0.85147	4681.12
-3.25154	0	0.97681	2180.81	0.81366	237.243	0.85177	4707.82
-3.25124	0	0.97711	2070.74	0.81397	237.64	0.85208	4715.85
-3.25093	0	0.97742	1964.47	0.81427	238.041	0.85238	4711.16
-3.25063	0	0.97772	1859.57	0.81458	238.149	0.85269	4703.77
-3.25032	0	0.97803	1759.98	0.81488	238.26	0.85299	4698.04
-3.25002	0	0.97833	1668.09	0.81519	238.372	0.8533	4692.85
-3.24971	0	0.97864	1585.76	0.81549	238.484	0.8536	4691.54
-3.24941	0	0.97894	1512.3	0.8158	239.307	0.85391	4696.45
-3.2491	0	0.97925	1448.23	0.8161	240.131	0.85421	4711.87
-3.2488	0	0.97955	1391.45	0.81641	241.033	0.85452	4743.47
-3.2485	0	0.97986	1342.01	0.81671	241.936	0.85482	4794.43
-3.24819	0	0.98016	1296.71	0.81702	243.941	0.85513	4863.58
-3.24789	0	0.98047	1254.8	0.81732	247.206	0.85543	4942.13
-3.24758	0	0.98077	1212.89	0.81763	249.053	0.85574	5021.21
-3.24728	0	0.98108	1170.45	0.81793	252.164	0.85604	5095.3
-3.24697	0	0.98138	1125.45	0.81824	255.203	0.85635	5162.83
-3.24667	0	0.98169	1079.53	0.81854	258.241	0.85665	5225.39
-3.24636	0	0.98199	1032.62	0.81885	261.359	0.85696	5280.12
-3.24606	0	0.9823	986.867	0.81915	264.476	0.85726	5321.03
-3.24575	0	0.9826	942.498	0.81946	267.659	0.85757	5343.69
-3.24545	0	0.98291	901.383	0.81976	270.842	0.85787	5351.41
-3.24514	0	0.98321	862.833	0.82007	274.025	0.85818	5353.17
-3.24484	0	0.98352	829.14	0.82037	277.211	0.85848	5362.12
-3.24453	0	0.98382	799.591	0.82068	280.703	0.85879	5387.81
-3.24423	0	0.98413	774.535	0.82098	284.198	0.85909	5436.18
-3.24392	0	0.98443	750.465	0.82129	288.739	0.8594	5511.69
-3.24362	0	0.98474	726.346	0.82159	293.284	0.8597	5620.94
-3.24331	0	0.98504	700.452	0.8219	297.799	0.86001	5767.32
-3.24301	0	0.98535	673.029	0.8222	302.318	0.86031	5956.3
-3.2427	0	0.98565	643.041	0.82251	307.519	0.86062	6192.94
-3.2424	0	0.98596	611.031	0.82281	313.98	0.86092	6488.78
-3.24209	0	0.98626	577.247	0.82312	320.238	0.86123	6855.77
-3.24179	0	0.98657	544.659	0.82342	325.239	0.86153	7312.93
-3.24148	0	0.98687	515.031	0.82373	330.316	0.86184	7875.32
-3.24118	0	0.98718	492.529	0.82403	336.655	0.86214	8527.88
-3.24087	0	0.98748	476.932	0.82434	342.769	0.86245	9198.63
-3.24057	0	0.98779	466.931	0.82464	348.886	0.86275	9762.62
-3.24026	0	0.98809	456.339	0.82495	355.16	0.86306	10092.8
-3.23996	0	0.9884	443.478	0.82525	360.174	0.86336	10124.9
-3.23965	0	0.9887	426.476	0.82556	364.377	0.86367	9889.02
-3.23935	0	0.98901	407.37	0.82586	368.584	0.86397	9501.07
-3.23904	0	0.98931	387.673	0.82617	373.418	0.86428	9070.18
-3.23874	0	0.98962	371.403	0.82647	378.255	0.86458	8643.16
-3.23843	0	0.98992	359.277	0.82678	383.456	0.86489	8227.34
-3.23813	0	0.99023	349.899	0.82708	389.92	0.86519	7822.04
-3.23782	0	0.99053	339.93	0.82739	397.855	0.8655	7439.81
-3.23752	0	0.99084	330.231	0.82769	404.529	0.8658	7097.96
-3.23721	0	0.99114	319.942	0.828	409.619	0.86611	6804.92
-3.23691	0	0.99145	310.001	0.8283	414.712	0.86641	6558.91
-3.2366	0	0.99175	299.074	0.82861	418.253	0.86672	6355
-3.2363	0	0.99206	288.627	0.82891	421.797	0.86702	6190.37
-3.23599	0	0.99236	278.181	0.82922	425.219	0.86733	6061.63
-3.23569	0	0.99267	267.069	0.82952	428.645	0.86763	5967.74
-3.23538	0	0.99297	255.365	0.82983	432.071	0.86794	5905.48
-3.23508	0	0.99328	245.042	0.83013	435.497	0.86824	5873.66
[truncated: 63,539 more rows]
