# Supplementary material for: Function-adaptive clustered nanoparticles reverse Streptococcus mutans dental biofilm and maintain microbiota balance
Source: Commun Biol. 2021 Jul 15;4:846. doi: 10.1038/s42003-021-02372-y (PMC8282845; doi:10.1038/s42003-021-02372-y)
Supplement: Supplementary file 3 — Supplementary Data 1 [file 42003_2021_2372_MOESM3_ESM.zip › Supplementary data 1/Figure 3.xlsx]

## Sheet: Sheet1
Figure 3a																							Figure 3b
Time (hour)	CHX itself			CHX NPs			CHX PR4+ NPs			CHX polymer NPs			CHX PR4+polymerNPs			Empty vesicels					Concentration (mg/ml)	Chlorohexidine			empty vesicels			CHX PR4+ NPs			CHX NPs			CHX PR4+ polymer NPs			CHX polymer NPs
0	1.655	1.713	1.625	1.62	1.688	1.687	0.47	0.488	0.487	1.58	1.612	1.563	1.896	1.919	1.909	1.421	1.456	1.386			2.5	80.32	75.7	73.48	38.54	38.6	38.26	86.66	85.76	86.06	30.4	30.48	30.41	76.86	76.92	77.16	34.86	34.65	34.29
0.5	0.458	0.332	0.335	1.527	1.614	1.616	0.488	0.501	0.512	0.968	0.916	0.959	1.268	1.713	1.677	0.734	0.838	0.715			1.25	82.24	81.43	81.17	39.03	39	38.9	88.81	88.81	88.65	28.45	28.87	28.55	87.72	88.11	88.03	39.78	39.65	40.05
1	0.592	0.402	0.465	1.362	1.528	1.562	0.488	0.52	0.533	0.773	0.694	0.737	0.766	1.414	1.277	0.575	0.716	0.537			0.62	83.06	83.06	83.4	38.54	38.26	37.62	86.73	87.26	87.11	27.78	27.93	27.78	88.65	88.89	88.42	35.82	35.92	33.8
1.5	0.647	0.43	0.504	1.191	1.481	1.531	0.51	0.544	0.545	0.604	0.588	0.592	0.779	1.488	1.302	0.493	0.668	0.494			0.31	78.68	79.05	79.3	36.51	38.08	36.81	89.45	89.29	89.53	28.66	28.51	28.62	89.29	88.81	88.81	35.39	34.93	29.53
2	0.696	0.428	0.5	1.103	1.433	1.499	0.536	0.558	0.56	0.575	0.579	0.553	0.22	1.059	0.784	0.444	0.686	0.502
2.5	0.745	0.449	0.541	1.003	1.384	1.458	0.566	0.597	0.602	0.558	0.531	0.548	0.689	1.401	1.22	0.483	0.708	0.524
3	0.787	0.456	0.58	0.927	1.335	1.411	0.615	0.643	0.646	0.551	0.512	0.535	0.62	1.335	1.192	0.475	0.717	0.571
3.5	0.805	0.47	0.605	0.876	1.279	1.368	0.676	0.699	0.692	0.543	0.504	0.527	0.547	1.382	1.26	0.483	0.733	0.619				Figure 3c
4	0.825	0.516	0.612	0.826	1.243	1.326	0.767	0.774	0.801	0.538	0.498	0.52	0.418	1.31	0.988	0.521	0.788	0.686			Water			CHX			CHX PR4+ polymerNPs
4.5	0.836	0.524	0.631	0.792	1.209	1.294	0.858	0.857	0.862	0.533	0.494	0.515	0.598	1.346	1.198	0.592	0.856	0.771			293	316	300	318	318	320	346	318	311
5	0.859	0.535	0.645	0.765	1.183	1.276	0.933	0.917	0.936	0.529	0.49	0.511	0.687	1.399	1.161	0.677	0.924	0.858
5.5	0.867	0.543	0.656	0.739	1.163	1.244	1.003	0.991	0.995	0.526	0.488	0.509	0.582	1.307	1.012	0.794	1.007	0.966
6	0.879	0.548	0.658	0.724	1.144	1.226	1.079	1.067	1.085	0.524	0.488	0.509	0.553	1.197	0.969	0.905	1.1	1.064
6.5	0.884	0.568	0.657	0.707	1.129	1.209	1.16	1.141	1.178	0.525	0.489	0.511	0.654	1.335	0.963	0.999	1.183	1.156
7	0.888	0.572	0.673	0.696	1.116	1.2	1.247	1.226	1.249	0.529	0.492	0.515	0.575	1.227	0.705	1.073	1.249	1.227
7.5	0.895	0.582	0.675	0.687	1.104	1.187	1.339	1.331	1.335	0.533	0.497	0.524	0.533	1.196	0.729	1.14	1.307	1.288
8	0.89	0.583	0.674	0.677	1.096	1.178	1.409	1.398	1.412	0.541	0.505	0.538	0.599	1.187	0.725	1.198	1.357	1.342
8.5	0.894	0.58	0.668	0.672	1.09	1.171	1.48	1.484	1.472	0.551	0.518	0.561	0.347	1.149	0.39	1.25	1.403	1.4
9	0.9	0.593	0.672	0.667	1.084	1.162	1.565	1.574	1.573	0.569	0.536	0.589	0.548	1.298	0.571	1.301	1.444	1.455
9.5	0.901	0.575	0.662	0.663	1.075	1.157	1.606	1.622	1.616	0.59	0.561	0.626	0.453	1.01	0.408	1.351	1.484	1.483
10	0.89	0.586	0.657	0.655	1.07	1.149	1.638	1.657	1.655	0.618	0.591	0.67	0.518	1.199	0.373	1.394	1.522	1.525
10.5	0.899	0.594	0.662	0.654	1.065	1.147	1.671	1.69	1.688	0.656	0.633	0.718	0.443	1.052	0.284	1.437	1.558	1.563
11	0.892	0.589	0.653	0.653	1.065	1.143	1.695	1.717	1.72	0.696	0.682	0.775	0.431	1.004	0.18	1.47	1.588	1.609
11.5	0.902	0.591	0.654	0.653	1.061	1.142	1.719	1.741	1.741	0.745	0.736	0.837	0.576	1.21	0.229	1.501	1.607	1.613
12	0.898	0.598	0.655	0.646	1.058	1.136	1.742	1.764	1.765	0.8	0.797	0.905	0.389	1.032	0.181	1.527	1.637	1.634
12.5	0.883	0.599	0.655	0.645	1.054	1.131	1.759	1.783	1.786	0.858	0.86	0.978	0.406	1.114	0.185	1.537	1.658	1.651
13	0.887	0.615	0.657	0.649	1.052	1.13	1.772	1.8	1.801	0.918	0.926	1.054	0.5	0.972	0.179	1.543	1.669	1.66
13.5	0.843	0.618	0.66	0.642	1.05	1.127	1.787	1.809	1.811	0.98	0.994	1.131	0.314	1.031	0.183	1.547	1.678	1.668
14	0.846	0.624	0.666	0.642	1.05	1.125	1.792	1.814	1.816	1.045	1.065	1.2	0.247	1.002	0.19	1.548	1.682	1.672
14.5	0.867	0.615	0.675	0.643	1.047	1.121	1.79	1.825	1.817	1.11	1.138	1.261	0.531	1.145	0.187	1.549	1.686	1.676
15	0.868	0.629	0.677	0.643	1.048	1.123	1.787	1.816	1.815	1.181	1.218	1.316	0.428	1.019	0.186	1.549	1.689	1.678
15.5	0.854	0.617	0.664	0.64	1.048	1.118	1.781	1.81	1.811	1.244	1.276	1.365	0.351	1.1	0.202	1.547	1.69	1.679
16	0.829	0.619	0.659	0.642	1.042	1.117	1.781	1.807	1.807	1.304	1.333	1.407	0.294	0.782	0.23	1.544	1.69	1.68
16.5	0.86	0.616	0.677	0.647	1.045	1.118	1.778	1.804	1.804	1.353	1.381	1.444	0.381	1.058	0.252	1.54	1.691	1.681
17	0.805	0.63	0.67	0.643	1.044	1.115	1.774	1.8	1.805	1.393	1.421	1.478	0.15	0.736	0.246	1.537	1.692	1.68
17.5	0.842	0.624	0.684	0.649	1.045	1.113	1.77	1.796	1.798	1.431	1.455	1.504	0.203	0.996	0.269	1.532	1.691	1.679
18	0.824	0.632	0.677	0.645	1.046	1.112	1.766	1.794	1.796	1.465	1.485	1.532	0.157	1.041	0.232	1.528	1.692	1.679
18.5	0.814	0.619	0.666	0.644	1.041	1.11	1.763	1.791	1.793	1.492	1.512	1.556	0.145	0.87	0.25	1.524	1.689	1.676
19	0.763	0.616	0.678	0.643	1.042	1.109	1.759	1.788	1.792	1.517	1.532	1.576	0.145	0.638	0.214	1.519	1.689	1.676
19.5	0.805	0.619	0.675	0.645	1.041	1.106	1.757	1.786	1.791	1.542	1.554	1.597	0.15	0.866	0.22	1.514	1.687	1.673
20	0.767	0.616	0.673	0.651	1.046	1.11	1.752	1.78	1.785	1.561	1.574	1.613	0.151	0.7	0.26	1.507	1.684	1.671
20.5	0.797	0.618	0.673	0.65	1.044	1.107	1.748	1.778	1.783	1.593	1.592	1.638	0.15	0.909	0.257	1.502	1.683	1.67
21	0.797	0.621	0.662	0.648	1.043	1.105	1.747	1.773	1.78	1.609	1.611	1.587	0.151	0.92	0.275	1.497	1.681	1.669
21.5	0.774	0.622	0.667	0.649	1.044	1.104	1.745	1.769	1.777	1.625	1.641	1.571	0.152	0.699	0.213	1.491	1.679	1.666
22	0.793	0.62	0.655	0.642	1.04	1.102	1.741	1.766	1.772	1.642	1.659	1.578	0.154	0.748	0.227	1.485	1.677	1.664
22.5	0.771	0.62	0.644	0.655	1.043	1.104	1.738	1.763	1.769	1.661	1.668	1.547	0.156	0.9	0.245	1.478	1.674	1.662
23	0.75	0.618	0.659	0.652	1.044	1.101	1.735	1.759	1.765	1.67	1.677	1.528	0.157	0.453	0.246	1.472	1.671	1.66
23.5	0.774	0.619	0.642	0.642	1.042	1.101	1.732	1.756	1.763	1.677	1.69	1.533	0.159	0.833	0.233	1.465	1.67	1.657
24	0.691	0.621	0.632	0.651	1.038	1.103	1.728	1.752	1.756	1.678	1.699	1.528	0.161	0.504	0.242	1.458	1.666	1.656
24.5	0.76	0.626	0.626	0.648	1.04	1.1	1.724	1.749	1.754	1.684	1.705	1.527	0.162	0.483	0.226	1.45	1.664	1.651
	0.735	0.624	0.654	0.678	1.034	1.097	1.719	1.745	1.75	1.684	1.704	1.522	0.163	0.306	0.227	1.443	1.661	1.648
