# Supplementary material for: Function-adaptive clustered nanoparticles reverse Streptococcus mutans dental biofilm and maintain microbiota balance
Source: Commun Biol. 2021 Jul 15;4:846. doi: 10.1038/s42003-021-02372-y (PMC8282845; doi:10.1038/s42003-021-02372-y)
Supplement: Supplementary file 3 — Supplementary Data 1 [file 42003_2021_2372_MOESM3_ESM.zip › Supplementary data 1/Figure 4.xlsx]

## Sheet: Figure 4
Figure 4g
Water control	1247	1248
CHX	1626	1740
CHX NPs	2391	2433
CHX Polymer NPs	6518	6895
CHX PR4+ NPs	2710	2895
CHX PR4+ Polymer NPs	17001	21813
