# Supplementary material for: Function-adaptive clustered nanoparticles reverse Streptococcus mutans dental biofilm and maintain microbiota balance
Source: Commun Biol. 2021 Jul 15;4:846. doi: 10.1038/s42003-021-02372-y (PMC8282845; doi:10.1038/s42003-021-02372-y)
Supplement: Supplementary file 3 — Supplementary Data 1 [file 42003_2021_2372_MOESM3_ESM.zip › Supplementary data 1/Figure 5.xlsx]

## Sheet: Figure 5
Figure 5a
Concentration (mg/ml)	water		CHX		CHX NPs		CHX Polymer NPs		CHX PR4+ NPs		CHX PR4+ Polymer NPs
6	136.15	127.75	112.73	90.91	52.04	59.6	32.73	40	45.71	43.24	7.24	14.07
3	120	127.27	119.49	80.73	46.22	48.44	27.31	29.67	31.05	35.13	12.29	16.15
1.5	130.91	90.18	112.07	82.73	50.8	11.89	18.4	20.87	29.85	32.58	12.51	20.11
0.75	112.73	87.02	41.45	59.85	22.58	16.4	11.35	16	11.64	13.35	18.62	17.49
0.375	105.45	90.91	69.02	28.65	16.98	29.64	28.18	18.51	13.38	10.55	22.55	32.73
0.1875	101.82	116.36	28.76	20.29	27.45	30.76	31.27	44.73	12.58	9.31	28.18	16.44
0.09375	77.78	81.85	63.56	24.29	45.45	43.27	58.58	97.13	24.04	19.93	20.73	24.95
Figure 5g
	Water			CHX			CHX PR4+ polymer NPs
	481000000	830000000	760000000	101000000	170000000	150000000	30900000	53000000	32000000
Figure 5h
Concentration (mg/ml)	Water		CHX		CHX NPs		CHX Polymer NPs		CHX PR4+ NPs		CHX PR4+ Polymer NPs
6	104.74	97.43	35.69	39.6	47.28	47.78	45.12	47.03	28.8	34.16	22.62	15.17
3	109.39	104.17	43.1	46.64	50.66	56.75	50	59.71	39.38	39.7	23.06	30.03
1.5	110.77	106.24	44.73	33.79	47.76	48.86	58.02	56.94	43.25	41.07	36.35	29.07
0.75	87	99.6	47.55	23.11	56.63	49.94	56.7	55.74	43.07	42.32	34.96	40.38
0.375	84.14	67.03	43.64	30.08	81.94	95.44	61.78	69.96	43.91	43.62	46.53	40.5
0.1875	44.17	87	57.24	61.25	49.33	89.15	97.79	65.79	43.32	43.02	43.87	40.6
0.09375	70.81	90.17	50.75	71.77	131.78	104.08	108.01	118.53	44.78	44.09	37.82	38.35
Figure 5i
Concentration (mg/ml)	Water		CHX		CHX NPs		CHX Polymer NPs		CHX PR4+ NPs		CHX PR4+ Polymer NPs
6	118.32	112.24	19.53	23.9	81.79	80.2	108.67	106.15	18.29	18.21	7.78	7.98
3	94.01	112.39	20.13	21.52	110.12	90.81	107.75	109.81	21.26	19.47	8.54	8.35
1.5	130.05	131.65	15.93	17.7	124.84	132.45	117.58	116.39	30.38	24.69	10.48	9.78
0.75	92.43	115.18	14.8	10.42	126.68	125.29	105.27	117.28	30.81	28.82	13.59	11.14
0.375	87.75	90.47	10.71	10.76	93.88	93.15	57.19	57.03	32.75	32.39	39.47	40.38
0.1875	65.79	51.79	10.78	10.84	89.38	92.71	44.85	47.34	45.5	75.16	101.26	99.14
0.09375	47.79	61.01	10.27	10.82	80.07	80.26	36.68	36.13	104.06	109.02	54.21	86.82
