# Supplementary material for: Function-adaptive clustered nanoparticles reverse Streptococcus mutans dental biofilm and maintain microbiota balance
Source: Commun Biol. 2021 Jul 15;4:846. doi: 10.1038/s42003-021-02372-y (PMC8282845; doi:10.1038/s42003-021-02372-y)
Supplement: Supplementary file 3 — Supplementary Data 1 [file 42003_2021_2372_MOESM3_ESM.zip › Supplementary data 1/Figure 6.xlsx]

## Sheet: Figure 6
Figure 6a				Figure 6b
Time h	Absorbance			100.193	1.117		100.193	1.117
0	0.744			100.263	1.117		100.263	1.117
2	0.703			100.895	1.117		100.895	1.117
5	0.784			101.168	1.117		101.168	1.117
9	0.852			101.223	5.244		101.223	5.244
12	0.766			101.247	1.07		101.247	1.07
24	0.775			101.838	1.117		101.838	1.117
48	0.421			102.057	1.117		102.057	1.117
72	0.771			102.602	1.117		102.602	1.117
96	0.701			102.906	1.117		102.906	1.117
120	0.468			103.149	1.117		103.149	1.117
144	0.324			103.186	1.117		103.186	1.117
168	0.553			103.225	0.8824		103.225	0.8824
192	0.258			103.24	2.433		103.24	2.433
216	0.128			104.27	1.117		104.27	1.117
240	0.146			104.307	1.117		104.307	1.117
				104.349	1.117		104.349	1.117
				105.202	2.144		105.202	2.144
				105.643	1.117		105.643	1.117
				105.834	1.117		105.834	1.117
				106.156	1.117		106.156	1.117
				106.227	1.117		106.227	1.117
				106.265	1.117		106.265	1.117
				106.344	2.144		106.344	2.144
				106.553	4.224		106.553	4.224
				106.724	2.197		106.724	2.197
				106.754	1.121		106.754	1.121
				106.819	1.121		106.819	1.121
				106.847	1.121		106.847	1.121
				106.886	1.153		106.886	1.153
				106.897	1.153		106.897	1.153
				106.975	3.149		106.975	3.149
				107.12	2.221		107.12	2.221
				107.181	1.117		107.181	1.117
				107.267	3.188		107.267	3.188
				107.453	2.111		107.453	2.111
				107.546	2.012		107.546	2.012
				107.571	2.287		107.571	2.287
				107.588	0.9767		107.588	0.9767
				107.694	3.155		107.694	3.155
				107.755	1.124		107.755	1.124
				107.802	3.245		107.802	3.245
				107.838	2.117		107.838	2.117
				107.913	3.195		107.913	3.195
				107.976	1.117		107.976	1.117
				108.166	1.055		108.166	1.055
				108.184	2.068		108.184	2.068
				108.204	3.244		108.204	3.244
				108.246	2.235		108.246	2.235
				108.278	2.098		108.278	2.098
				108.306	3.049		108.306	3.049
				108.34	3.124		108.34	3.124
				108.377	4.353		108.377	4.353
				108.418	1.117		108.418	1.117
				108.452	1.117		108.452	1.117
				108.539	1.153		108.539	1.153
				108.55	1.153		108.55	1.153
				108.688	1.153		108.688	1.153
				108.699	1.153		108.699	1.153
				108.842	1.117		108.842	1.117
				108.927	1.121		108.927	1.121
				108.955	1.111		108.955	1.111
				108.972	1.107		108.972	1.107
				109.037	1.117		109.037	1.117
				109.074	1.117		109.074	1.117
				109.332	1.117		109.332	1.117
				109.493	1.117		109.493	1.117
				109.72	1.117		109.72	1.117
				110.195	1.117		110.195	1.117
				110.308	2.228		110.308	2.228
				110.344	2.022		110.344	2.022
				110.37	2.203		110.37	2.203
				110.41	1.117		110.41	1.117
				110.544	1.117		110.544	1.117
				110.719	1.117		110.719	1.117
				110.828	1.117		110.828	1.117
				111.095	1.117		111.095	1.117
				111.143	1.117		111.143	1.117
				112.257	1.117		112.257	1.117
				112.316	1.117		112.316	1.117
				112.375	3.332		112.375	3.332
				113.16	1.124		113.16	1.124
				113.29	1.114		113.29	1.114
				113.52	1.117		113.52	1.117
				113.596	1.117		113.596	1.117
				113.672	1.117		113.672	1.117
				113.931	1.117		113.931	1.117
				114.09	1.124		114.09	1.124
				114.123	1.124		114.123	1.124
				114.384	2.144		114.384	2.144
				114.432	1.117		114.432	1.117
				114.531	1.117		114.531	1.117
				114.566	1.117		114.566	1.117
				115.093	1.117		115.093	1.117
				115.18	1.117		115.18	1.117
				115.302	1.117		115.302	1.117
				115.368	2.192		115.368	2.192
				115.976	1.117		115.976	1.117
				116.278	1.117		116.278	1.117
				116.325	10.61		116.325	10.61
				116.419	1.117		116.419	1.117
				116.611	1.117		116.611	1.117
				116.686	1.117		116.686	1.117
				116.882	1.117		116.882	1.117
				117.334	1.117		117.334	1.117
				117.399	1.117		117.399	1.117
				117.518	1.117		117.518	1.117
				117.909	1.117		117.909	1.117
				118.352	1.117		118.352	1.117
				118.417	1.117		118.417	1.117
				118.457	2.19		118.457	2.19
				118.559	1.117		118.559	1.117
				118.859	2.221		118.859	2.221
				119.335	1.117		119.335	1.117
				119.405	1.117		119.405	1.117
				119.892	1.117		119.892	1.117
				119.947	1.117		119.947	1.117
				120.082	1.117		120.082	1.117
				120.384	1.117		120.384	1.117
				120.441	1.117		120.441	1.117
				120.489	6.46		120.489	6.46
				120.816	1.117		120.816	1.117
				121.411	2.221		121.411	2.221
				121.96	1.117		121.96	1.117
				122.431	1.117		122.431	1.117
				122.483	9.789		122.483	9.789
				122.801	2.144		122.801	2.144
				122.995	1.117		122.995	1.117
				123.495	2.228		123.495	2.228
				124.141	1.117		124.141	1.117
				124.386	2.14		124.386	2.14
				124.408	1.078		124.408	1.078
				124.445	2.511		124.445	2.511
				124.475	4.843		124.475	4.843
				124.544	3.208		124.544	3.208
				124.732	1.117		124.732	1.117
				125.29	1.117		125.29	1.117
				125.411	5.278		125.411	5.278
				125.487	2.235		125.487	2.235
				125.519	1.128		125.519	1.128
				125.6	1.117		125.6	1.117
				125.922	1.117		125.922	1.117
				126	1.117		126	1.117
				126.472	3.223		126.472	3.223
				126.508	1.075		126.508	1.075
				126.531	1.019		126.531	1.019
				126.546	1.065		126.546	1.065
				127.312	1.117		127.312	1.117
				127.426	2.144		127.426	2.144
				127.49	2.19		127.49	2.19
				127.544	1.117		127.544	1.117
				127.779	1.117		127.779	1.117
				128.187	1.117		128.187	1.117
				128.228	1.117		128.228	1.117
				128.407	1.117		128.407	1.117
				128.464	1.117		128.464	1.117
				129.093	1.117		129.093	1.117
				129.166	1.117		129.166	1.117
				129.465	16.66		129.465	16.66
				129.99	1.117		129.99	1.117
				130.269	1.117		130.269	1.117
				130.492	5.237		130.492	5.237
				130.554	1.117		130.554	1.117
				130.801	1.117		130.801	1.117
				130.94	1.117		130.94	1.117
				131.151	1.117		131.151	1.117
				131.383	1.117		131.383	1.117
				131.478	11.53		131.478	11.53
				131.54	1.121		131.54	1.121
				131.573	1.121		131.573	1.121
				131.635	1.117		131.635	1.117
				131.825	1.117		131.825	1.117
				132.044	1.117		132.044	1.117
				132.092	1.117		132.092	1.117
				132.156	1.117		132.156	1.117
				132.482	2.19		132.482	2.19
				132.584	1.117		132.584	1.117
				132.677	1.117		132.677	1.117
				132.901	1.117		132.901	1.117
				133.056	1.117		133.056	1.117
				133.194	1.124		133.194	1.124
				133.23	1.124		133.23	1.124
				133.33	1.117		133.33	1.117
				133.461	1.114		133.461	1.114
				133.499	1.117		133.499	1.117
				133.538	1.074		133.538	1.074
				133.888	1.117		133.888	1.117
				134.149	1.117		134.149	1.117
				134.513	1.766		134.513	1.766
				134.539	3.535		134.539	3.535
				134.586	1.124		134.586	1.124
				134.834	1.117		134.834	1.117
				135.109	1.117		135.109	1.117
				135.237	1.117		135.237	1.117
				135.275	1.117		135.275	1.117
				135.474	1.117		135.474	1.117
				135.62	1.117		135.62	1.117
				135.904	1.117		135.904	1.117
				135.992	1.117		135.992	1.117
				136.451	3.142		136.451	3.142
				136.575	3.35		136.575	3.35
				136.61	5.551		136.61	5.551
				136.646	5.417		136.646	5.417
				136.724	1.117		136.724	1.117
				136.835	1.117		136.835	1.117
				136.886	1.117		136.886	1.117
				137.012	1.117		137.012	1.117
				137.184	1.117		137.184	1.117
				137.459	1.117		137.459	1.117
				137.522	2.099		137.522	2.099
				137.716	1.117		137.716	1.117
				137.996	1.117		137.996	1.117
				138.228	1.153		138.228	1.153
				138.24	1.153		138.24	1.153
				138.311	1.117		138.311	1.117
				138.533	12.04		138.533	12.04
				138.554	1.787		138.554	1.787
				138.574	0.6854		138.574	0.6854
				138.605	6.288		138.605	6.288
				138.636	2.555		138.636	2.555
				138.918	1.117		138.918	1.117
				139.033	1.121		139.033	1.121
				139.065	1.078		139.065	1.078
				139.096	3.119		139.096	3.119
				139.299	1.117		139.299	1.117
				139.376	1.117		139.376	1.117
				139.451	1.117		139.451	1.117
				139.523	1.107		139.523	1.107
				139.543	1.107		139.543	1.107
				139.658	1.117		139.658	1.117
				140.076	1.117		140.076	1.117
				140.436	1.065		140.436	1.065
				140.458	1.045		140.458	1.045
				140.583	8.258		140.583	8.258
				141.106	2.221		141.106	2.221
				141.169	1.117		141.169	1.117
				141.233	1.117		141.233	1.117
				141.336	1.117		141.336	1.117
				141.505	2.115		141.505	2.115
				141.558	1.117		141.558	1.117
				141.677	1.117		141.677	1.117
				141.878	1.117		141.878	1.117
				141.997	1.117		141.997	1.117
				142.124	1.117		142.124	1.117
				142.201	1.117		142.201	1.117
				142.461	1.117		142.461	1.117
				142.557	1.071		142.557	1.071
				142.58	0.9605		142.58	0.9605
				142.604	2.15		142.604	2.15
				142.944	2.19		142.944	2.19
				143.005	1.117		143.005	1.117
				143.097	1.117		143.097	1.117
				143.316	2.234		143.316	2.234
				143.438	1.117		143.438	1.117
				143.562	8.491		143.562	8.491
				143.588	2.916		143.588	2.916
				143.603	0.9918		143.603	0.9918
				143.626	1.205		143.626	1.205
				143.705	1.117		143.705	1.117
				143.855	1.117		143.855	1.117
				143.92	1.117		143.92	1.117
				144.25	1.117		144.25	1.117
				144.531	1.071		144.531	1.071
				144.591	5.168		144.591	5.168
				144.675	2.115		144.675	2.115
				144.765	1.117		144.765	1.117
				145.173	1.117		145.173	1.117
				145.281	1.117		145.281	1.117
				145.333	2.144		145.333	2.144
				145.554	2.13		145.554	2.13
				145.616	3.115		145.616	3.115
				145.665	2.11		145.665	2.11
				146.024	1.117		146.024	1.117
				146.126	1.117		146.126	1.117
				146.375	1.117		146.375	1.117
				146.494	1.117		146.494	1.117
				146.545	1.097		146.545	1.097
				146.667	4.139		146.667	4.139
				146.71	1.097		146.71	1.097
				146.855	1.117		146.855	1.117
				147.112	1.065		147.112	1.065
				147.128	1.065		147.128	1.065
				147.174	2.234		147.174	2.234
				147.274	1.117		147.274	1.117
				147.568	1.117		147.568	1.117
				147.618	6.358		147.618	6.358
				147.651	2.012		147.651	2.012
				147.767	1.117		147.767	1.117
				148.085	1.124		148.085	1.124
				148.122	1.124		148.122	1.124
				148.305	1.117		148.305	1.117
				148.599	1.967		148.599	1.967
				148.626	6.273		148.626	6.273
				148.696	3.317		148.696	3.317
				148.734	3.176		148.734	3.176
				148.811	1.114		148.811	1.114
				148.876	1.117		148.876	1.117
				149.031	1.117		149.031	1.117
				149.21	1.117		149.21	1.117
				149.44	1.117		149.44	1.117
				149.543	1.117		149.543	1.117
				149.618	2.234		149.618	2.234
				149.713	1.117		149.713	1.117
				149.927	1.117		149.927	1.117
				150.185	1.117		150.185	1.117
				150.405	1.117		150.405	1.117
				150.579	5.289		150.579	5.289
				150.725	2.232		150.725	2.232
				150.765	2.151		150.765	2.151
				150.968	1.117		150.968	1.117
				151.138	1.117		151.138	1.117
				151.212	1.117		151.212	1.117
				151.333	2.144		151.333	2.144
				151.441	1.117		151.441	1.117
				151.615	2.13		151.615	2.13
				151.852	2.221		151.852	2.221
				152.591	1.153		152.591	1.153
				152.604	1.11		152.604	1.11
				152.656	9.183		152.656	9.183
				152.718	1.131		152.718	1.131
				152.76	2.191		152.76	2.191
				152.795	4.04		152.795	4.04
				153.05	1.107		153.05	1.107
				153.071	1.107		153.071	1.107
				153.184	1.117		153.184	1.117
				153.429	1.117		153.429	1.117
				153.5	1.117		153.5	1.117
				153.649	1.153		153.649	1.153
				153.662	1.156		153.662	1.156
				153.699	1.108		153.699	1.108
				153.72	3.214		153.72	3.214
				154.144	1.117		154.144	1.117
				154.201	1.117		154.201	1.117
				154.618	3.057		154.618	3.057
				154.644	3.344		154.644	3.344
				154.668	1.052		154.668	1.052
				154.701	1.068		154.701	1.068
				154.717	1.013		154.717	1.013
				154.748	3.113		154.748	3.113
				154.855	1.117		154.855	1.117
				154.984	1.117		154.984	1.117
				155.073	1.117		155.073	1.117
				155.205	1.117		155.205	1.117
				155.561	1.117		155.561	1.117
				155.733	4.143		155.733	4.143
				155.773	2.078		155.773	2.078
				155.899	1.117		155.899	1.117
				156.053	1.117		156.053	1.117
				156.703	3.286		156.703	3.286
				156.733	4.922		156.733	4.922
				156.762	1.282		156.762	1.282
				156.875	1.117		156.875	1.117
				157.091	1.117		157.091	1.117
				157.233	1.117		157.233	1.117
				157.384	3.188		157.384	3.188
				157.508	1.117		157.508	1.117
				157.664	13.52		157.664	13.52
				157.739	1.117		157.739	1.117
				157.786	2.19		157.786	2.19
				157.848	1.121		157.848	1.121
				157.884	1.121		157.884	1.121
				157.962	1.117		157.962	1.117
				158.071	2.193		158.071	2.193
				158.27	1.071		158.27	1.071
				158.296	1.071		158.296	1.071
				158.558	1.117		158.558	1.117
				158.673	5.165		158.673	5.165
				158.709	1.088		158.709	1.088
				158.771	2.19		158.771	2.19
				158.911	1.117		158.911	1.117
				158.97	1.117		158.97	1.117
				159.035	1.117		159.035	1.117
				159.127	1.117		159.127	1.117
				159.381	1.117		159.381	1.117
				159.459	1.117		159.459	1.117
				159.762	1.121		159.762	1.121
				159.799	1.121		159.799	1.121
				159.906	1.117		159.906	1.117
				159.952	1.117		159.952	1.117
				160.294	1.117		160.294	1.117
				160.643	0.7907		160.643	0.7907
				160.661	3.672		160.661	3.672
				160.706	6.037		160.706	6.037
				160.777	2.163		160.777	2.163
				160.812	6.266		160.812	6.266
				160.876	1.117		160.876	1.117
				161.056	1.117		161.056	1.117
				161.788	2.204		161.788	2.204
				161.811	1.019		161.811	1.019
				161.871	1.117		161.871	1.117
				162.142	1.117		162.142	1.117
				162.211	1.117		162.211	1.117
				162.257	1.117		162.257	1.117
				162.323	1.117		162.323	1.117
				162.561	1.117		162.561	1.117
				162.685	1.117		162.685	1.117
				162.766	15.28		162.766	15.28
				162.837	4.171		162.837	4.171
				163.276	1.117		163.276	1.117
				163.463	1.117		163.463	1.117
				163.688	3.185		163.688	3.185
				163.733	2.617		163.733	2.617
				163.748	0.7459		163.748	0.7459
				163.846	2.234		163.846	2.234
				163.897	1.117		163.897	1.117
				164.303	1.117		164.303	1.117
				164.426	1.117		164.426	1.117
				164.495	1.117		164.495	1.117
				164.685	1.124		164.685	1.124
				164.727	2.354		164.727	2.354
				164.762	4.91		164.762	4.91
				164.797	6.183		164.797	6.183
				164.846	2.113		164.846	2.113
				165.042	1.117		165.042	1.117
				165.225	1.114		165.225	1.114
				165.299	1.117		165.299	1.117
				165.708	1.071		165.708	1.071
				165.734	1.071		165.734	1.071
				165.775	2.234		165.775	2.234
				166.265	1.117		166.265	1.117
				166.329	1.117		166.329	1.117
				166.675	10.33		166.675	10.33
				166.705	0.844		166.705	0.844
				166.725	1.976		166.725	1.976
				166.75	6.569		166.75	6.569
				166.795	4.307		166.795	4.307
				166.821	2.94		166.821	2.94
				166.909	1.117		166.909	1.117
				167.006	1.117		167.006	1.117
				167.115	1.117		167.115	1.117
				167.187	1.117		167.187	1.117
				167.755	3.146		167.755	3.146
				167.797	3.176		167.797	3.176
				168.069	1.117		168.069	1.117
				168.292	2.144		168.292	2.144
				168.335	1.124		168.335	1.124
				168.657	0.9406		168.657	0.9406
				168.675	2.413		168.675	2.413
				168.699	3.095		168.699	3.095
				168.744	6.052		168.744	6.052
				168.782	2.156		168.782	2.156
				168.812	5.597		168.812	5.597
				168.844	7.042		168.844	7.042
				169.207	2.221		169.207	2.221
				169.666	2.221		169.666	2.221
				169.725	1.121		169.725	1.121
				169.764	1.12		169.764	1.12
				169.783	2.179		169.783	2.179
				169.825	4.234		169.825	4.234
				170.183	1.117		170.183	1.117
				170.318	1.117		170.318	1.117
				170.708	0.9665		170.708	0.9665
				170.734	4.241		170.734	4.241
				170.957	1.117		170.957	1.117
				171.21	2.13		171.21	2.13
				171.371	1.117		171.371	1.117
				171.417	1.117		171.417	1.117
				171.53	1.117		171.53	1.117
				171.6	1.117		171.6	1.117
				171.657	1.074		171.657	1.074
				171.721	1.124		171.721	1.124
				171.762	2.102		171.762	2.102
				171.809	6.117		171.809	6.117
				171.877	2.19		171.877	2.19
				171.997	1.117		171.997	1.117
				172.518	1.117		172.518	1.117
				172.682	1.097		172.682	1.097
				172.781	6.192		172.781	6.192
				172.838	4.222		172.838	4.222
				172.883	4.231		172.883	4.231
				172.985	1.117		172.985	1.117
				173.355	2.13		173.355	2.13
				173.768	2.234		173.768	2.234
				173.852	3.277		173.852	3.277
				173.879	2.032		173.879	2.032
				174.092	1.117		174.092	1.117
				174.249	1.117		174.249	1.117
				174.361	2.19		174.361	2.19
				174.522	1.117		174.522	1.117
				174.565	1.117		174.565	1.117
				174.74	1.074		174.74	1.074
				174.82	3.126		174.82	3.126
				174.861	2.071		174.861	2.071
				174.905	3.245		174.905	3.245
				175.149	1.117		175.149	1.117
				175.385	1.117		175.385	1.117
				175.55	1.117		175.55	1.117
				175.687	1.117		175.687	1.117
				175.783	3.165		175.783	3.165
				175.894	1.074		175.894	1.074
				176.105	1.117		176.105	1.117
				176.171	1.117		176.171	1.117
				176.239	1.117		176.239	1.117
				176.377	1.117		176.377	1.117
				176.589	1.117		176.589	1.117
				176.726	1.074		176.726	1.074
				176.776	3.047		176.776	3.047
				176.798	4.315		176.798	4.315
				176.862	3.304		176.862	3.304
				176.899	3.238		176.899	3.238
				177.734	3.291		177.734	3.291
				177.876	2.115		177.876	2.115
				177.949	2.13		177.949	2.13
				178.403	1.117		178.403	1.117
				178.5	1.117		178.5	1.117
				178.577	1.117		178.577	1.117
				178.674	1.117		178.674	1.117
				178.818	3.416		178.818	3.416
				178.849	8.139		178.849	8.139
				178.889	12.64		178.889	12.64
				178.916	0.716		178.916	0.716
				178.936	1.328		178.936	1.328
				179.181	2.13		179.181	2.13
				179.356	2.221		179.356	2.221
				179.596	1.065		179.596	1.065
				179.614	1.065		179.614	1.065
				179.781	4.622		179.781	4.622
				179.824	5.868		179.824	5.868
				179.879	4.443		179.879	4.443
				179.905	6.351		179.905	6.351
				180.259	1.117		180.259	1.117
				180.354	1.117		180.354	1.117
				180.427	1.117		180.427	1.117
				180.542	1.117		180.542	1.117
				180.617	1.117		180.617	1.117
				180.762	4.401		180.762	4.401
				180.833	6.963		180.833	6.963
				180.875	8.251		180.875	8.251
				180.922	6.665		180.922	6.665
				180.949	2.869		180.949	2.869
				181.074	1.117		181.074	1.117
				181.2	1.117		181.2	1.117
				181.412	1.117		181.412	1.117
				181.5	1.117		181.5	1.117
				181.58	1.117		181.58	1.117
				181.78	7.429		181.78	7.429
				181.929	1.117		181.929	1.117
				182.353	1.117		182.353	1.117
				182.643	1.117		182.643	1.117
				182.764	6.187		182.764	6.187
				182.835	4.87		182.835	4.87
				182.871	4.607		182.871	4.607
				182.901	7.158		182.901	7.158
				182.975	1.117		182.975	1.117
				183.377	1.097		183.377	1.097
				183.673	2.115		183.673	2.115
				183.855	5.26		183.855	5.26
				183.98	1.117		183.98	1.117
				184.034	1.117		184.034	1.117
				184.229	1.117		184.229	1.117
				184.36	1.065		184.36	1.065
				184.378	1.065		184.378	1.065
				184.438	1.117		184.438	1.117
				184.785	7.392		184.785	7.392
				184.832	3.533		184.832	3.533
				184.856	5.027		184.856	5.027
				184.879	0.8596		184.879	0.8596
				184.943	11.48		184.943	11.48
				185.175	1.071		185.175	1.071
				185.202	1.071		185.202	1.071
				185.616	1.117		185.616	1.117
				185.773	1.117		185.773	1.117
				185.88	1.074		185.88	1.074
				185.924	3.106		185.924	3.106
				186.134	1.117		186.134	1.117
				186.217	1.117		186.217	1.117
				186.283	3.195		186.283	3.195
				186.844	6.238		186.844	6.238
				186.891	2.955		186.891	2.955
				186.942	5.256		186.942	5.256
				186.972	3.086		186.972	3.086
				187.001	1.048		187.001	1.048
				187.129	1.117		187.129	1.117
				187.434	2.169		187.434	2.169
				187.847	2.114		187.847	2.114
				187.885	2.335		187.885	2.335
				187.906	0.8949		187.906	0.8949
				187.933	1.071		187.933	1.071
				188.158	1.121		188.158	1.121
				188.195	1.121		188.195	1.121
				188.258	2.144		188.258	2.144
				188.429	1.117		188.429	1.117
				188.852	2.758		188.852	2.758
				188.876	11.03		188.876	11.03
				188.929	2.927		188.929	2.927
				188.957	6.333		188.957	6.333
				188.994	6.301		188.994	6.301
				189.057	1.065		189.057	1.065
				189.083	1.065		189.083	1.065
				189.211	1.117		189.211	1.117
				189.263	1.117		189.263	1.117
				189.488	1.117		189.488	1.117
				189.614	1.117		189.614	1.117
				189.696	1.117		189.696	1.117
				189.807	1.117		189.807	1.117
				189.852	1.117		189.852	1.117
				189.915	7.452		189.915	7.452
				189.942	1.021		189.942	1.021
				190.005	1.117		190.005	1.117
				190.29	1.117		190.29	1.117
				190.409	1.124		190.409	1.124
				190.452	1.124		190.452	1.124
				190.511	1.153		190.511	1.153
				190.525	1.153		190.525	1.153
				190.589	1.117		190.589	1.117
				190.711	1.117		190.711	1.117
				190.878	4.265		190.878	4.265
				190.914	7.188		190.914	7.188
				190.982	4.213		190.982	4.213
				191.024	4.144		191.024	4.144
				191.108	2.613		191.108	2.613
				191.125	0.7495		191.125	0.7495
				191.161	1.121		191.161	1.121
				191.437	1.117		191.437	1.117
				191.527	1.117		191.527	1.117
				191.62	1.117		191.62	1.117
				191.675	1.117		191.675	1.117
				191.774	1.117		191.774	1.117
				191.885	1.117		191.885	1.117
				191.936	2.074		191.936	2.074
				191.962	1.182		191.962	1.182
				192.031	1.117		192.031	1.117
				192.713	2.144		192.713	2.144
				192.828	1.068		192.828	1.068
				192.918	12.33		192.918	12.33
				192.974	11.33		192.974	11.33
				193.185	1.117		193.185	1.117
				193.236	1.117		193.236	1.117
				193.297	1.117		193.297	1.117
				193.461	2.144		193.461	2.144
				193.782	1.117		193.782	1.117
				193.877	4.241		193.877	4.241
				193.921	5.102		193.921	5.102
				193.971	1.117		193.971	1.117
				194.078	1.117		194.078	1.117
				194.129	1.117		194.129	1.117
				194.54	1.117		194.54	1.117
				194.813	4.181		194.813	4.181
				194.898	8.429		194.898	8.429
				194.927	3.891		194.927	3.891
				194.965	3.626		194.965	3.626
				194.999	4.081		194.999	4.081
				195.043	3.206		195.043	3.206
				195.147	1.117		195.147	1.117
				195.327	1.117		195.327	1.117
				195.459	1.153		195.459	1.153
				195.473	1.153		195.473	1.153
				195.613	1.117		195.613	1.117
				195.715	1.117		195.715	1.117
				195.808	2.564		195.808	2.564
				195.852	4.787		195.852	4.787
				195.891	1.247		195.891	1.247
				195.929	4.35		195.929	4.35
				195.952	0.869		195.952	0.869
				196.029	1.117		196.029	1.117
				196.163	2.234		196.163	2.234
				196.459	1.074		196.459	1.074
				196.538	1.117		196.538	1.117
				196.622	1.117		196.622	1.117
				196.807	1.065		196.807	1.065
				196.832	0.954		196.832	0.954
				196.863	3.083		196.863	3.083
				196.92	10.56		196.92	10.56
				196.956	12.48		196.956	12.48
				196.985	1.801		196.985	1.801
				197.358	1.117		197.358	1.117
				197.461	1.117		197.461	1.117
				197.7	1.117		197.7	1.117
				197.886	3.364		197.886	3.364
				197.916	2.782		197.916	2.782
				197.944	2.486		197.944	2.486
				198.048	1.117		198.048	1.117
				198.323	1.117		198.323	1.117
				198.601	1.117		198.601	1.117
				198.763	1.117		198.763	1.117
				198.869	8.32		198.869	8.32
				198.94	5.306		198.94	5.306
				198.969	2.006		198.969	2.006
				199.048	6.236		199.048	6.236
				199.208	1.117		199.208	1.117
				199.628	1.117		199.628	1.117
				199.717	1.117		199.717	1.117
				199.779	1.107		199.779	1.107
				199.802	1.097		199.802	1.097
				199.824	1.107		199.824	1.107
				199.879	4.152		199.879	4.152
				199.999	1.121		199.999	1.121
				200.041	2.151		200.041	2.151
				200.123	1.117		200.123	1.117
				200.177	1.117		200.177	1.117
				200.683	0.9406		200.683	0.9406
				200.704	2.312		200.704	2.312
				200.857	2.121		200.857	2.121
				200.913	2.725		200.913	2.725
				200.934	7.441		200.934	7.441
				200.962	7.489		200.962	7.489
				200.984	4.408		200.984	4.408
				201.017	4.64		201.017	4.64
				201.046	1.097		201.046	1.097
				201.086	1.121		201.086	1.121
				201.236	1.117		201.236	1.117
				201.423	1.117		201.423	1.117
				201.548	1.117		201.548	1.117
				201.714	1.117		201.714	1.117
				201.804	1.117		201.804	1.117
				201.887	3.248		201.887	3.248
				201.933	2.127		201.933	2.127
				202.015	2.137		202.015	2.137
				202.059	1.121		202.059	1.121
				202.487	1.117		202.487	1.117
				202.563	1.117		202.563	1.117
				202.79	1.121		202.79	1.121
				202.83	1.111		202.83	1.111
				202.854	1.107		202.854	1.107
				202.902	0.7459		202.902	0.7459
				202.919	2.535		202.919	2.535
				202.956	5.273		202.956	5.273
				202.995	6.339		202.995	6.339
				203.028	0.7144		203.028	0.7144
				203.046	2.031		203.046	2.031
				203.073	28.63		203.073	28.63
				203.429	1.101		203.429	1.101
				203.476	2.106		203.476	2.106
				203.556	3.222		203.556	3.222
				203.592	2.005		203.592	2.005
				203.68	1.117		203.68	1.117
				203.745	1.117		203.745	1.117
				203.94	2.098		203.94	2.098
				203.961	2.29		203.961	2.29
				203.991	2.469		203.991	2.469
				204.01	2.918		204.01	2.918
				204.035	2.276		204.035	2.276
				204.083	6.138		204.083	6.138
				204.174	1.117		204.174	1.117
				204.3	1.117		204.3	1.117
				204.385	1.117		204.385	1.117
				204.54	2.13		204.54	2.13
				204.695	1.117		204.695	1.117
				204.92	4.183		204.92	4.183
				204.992	10.38		204.992	10.38
				205.029	0.9185		205.029	0.9185
				205.092	2.186		205.092	2.186
				205.118	1.055		205.118	1.055
				205.169	1.117		205.169	1.117
				205.29	1.117		205.29	1.117
				205.499	1.065		205.499	1.065
				205.518	1.065		205.518	1.065
				205.704	1.117		205.704	1.117
				205.835	2.235		205.835	2.235
				205.859	1.107		205.859	1.107
				205.877	1.065		205.877	1.065
				205.951	3.168		205.951	3.168
				206.069	4.206		206.069	4.206
				206.485	1.117		206.485	1.117
				206.597	1.065		206.597	1.065
				206.623	1.065		206.623	1.065
				206.902	2.082		206.902	2.082
				206.95	7.19		206.95	7.19
				206.988	1.093		206.988	1.093
				207.021	3.021		207.021	3.021
				207.047	3.292		207.047	3.292
				207.08	2.111		207.08	2.111
				207.493	1.117		207.493	1.117
				207.746	1.117		207.746	1.117
				207.902	10.31		207.902	10.31
				207.986	7.209		207.986	7.209
				208.047	2.225		208.047	2.225
				208.307	1.117		208.307	1.117
				208.357	1.117		208.357	1.117
				208.42	1.117		208.42	1.117
				208.47	1.117		208.47	1.117
				208.647	1.117		208.647	1.117
				208.967	9.676		208.967	9.676
				209.01	6.875		209.01	6.875
				209.044	4.168		209.044	4.168
				209.073	1.06		209.073	1.06
				209.096	1.107		209.096	1.107
				209.159	1.117		209.159	1.117
				209.283	1.117		209.283	1.117
				209.422	1.065		209.422	1.065
				209.442	1.065		209.442	1.065
				209.493	1.153		209.493	1.153
				209.507	1.153		209.507	1.153
				209.826	1.117		209.826	1.117
				209.92	3.109		209.92	3.109
				210.01	5.24		210.01	5.24
				210.045	3.26		210.045	3.26
				210.837	1.117		210.837	1.117
				210.919	1.048		210.919	1.048
				210.948	3.214		210.948	3.214
				210.991	10.7		210.991	10.7
				211.024	7.962		211.024	7.962
				211.075	5.292		211.075	5.292
				211.143	1.121		211.143	1.121
				211.184	1.121		211.184	1.121
				211.348	1.205		211.348	1.205
				211.381	2.028		211.381	2.028
				211.44	1.117		211.44	1.117
				211.557	1.117		211.557	1.117
				211.733	1.117		211.733	1.117
				211.948	2.455		211.948	2.455
				211.966	0.8271		211.966	0.8271
				212.002	5.232		212.002	5.232
				212.466	1.117		212.466	1.117
				212.661	1.117		212.661	1.117
				212.87	1.107		212.87	1.107
				212.894	1.107		212.894	1.107
				212.972	4.151		212.972	4.151
				213.012	8.507		213.012	8.507
				213.055	6.816		213.055	6.816
				213.095	2.569		213.095	2.569
				213.153	1.117		213.153	1.117
				213.264	1.117		213.264	1.117
				213.34	1.117		213.34	1.117
				213.407	1.117		213.407	1.117
				213.488	1.097		213.488	1.097
				213.862	2.13		213.862	2.13
				213.955	2.085		213.955	2.085
				214	5.155		214	5.155
				214.069	2.192		214.069	2.192
				214.356	1.117		214.356	1.117
				214.51	1.117		214.51	1.117
				214.589	1.117		214.589	1.117
				214.66	2.144		214.66	2.144
				214.751	1.117		214.751	1.117
				214.908	2.087		214.908	2.087
				214.928	3.298		214.928	3.298
				214.969	3.292		214.969	3.292
				214.993	12.5		214.993	12.5
				215.12	4.391		215.12	4.391
				215.317	1.071		215.317	1.071
				215.346	2.14		215.346	2.14
				215.464	2.193		215.464	2.193
				215.515	2.127		215.515	2.127
				215.582	1.117		215.582	1.117
				215.846	2.234		215.846	2.234
				215.919	1.117		215.919	1.117
				216.007	3.149		216.007	3.149
				216.077	3.104		216.077	3.104
				216.578	1.117		216.578	1.117
				216.758	1.117		216.758	1.117
				216.896	1.117		216.896	1.117
				217.016	4.113		217.016	4.113
				217.049	2.256		217.049	2.256
				217.073	0.9767		217.073	0.9767
				217.143	8.375		217.143	8.375
				217.398	1.071		217.398	1.071
				217.427	1.071		217.427	1.071
				217.855	1.117		217.855	1.117
				217.956	2.08		217.956	2.08
				218.089	2.091		218.089	2.091
				218.143	1.117		218.143	1.117
				218.407	2.274		218.407	2.274
				218.43	0.9669		218.43	0.9669
				218.458	1.075		218.458	1.075
				218.497	1.121		218.497	1.121
				218.678	1.117		218.678	1.117
				218.896	3.089		218.896	3.089
				218.996	1.741		218.996	1.741
				219.028	6.679		219.028	6.679
				219.066	2.897		219.066	2.897
				219.094	3.505		219.094	3.505
				219.148	1.117		219.148	1.117
				219.238	1.117		219.238	1.117
				219.36	1.117		219.36	1.117
				219.695	1.117		219.695	1.117
				219.978	2.302		219.978	2.302
				220	2.153		220	2.153
				220.028	1.013		220.028	1.013
				220.487	1.117		220.487	1.117
				220.595	1.117		220.595	1.117
				220.933	1.117		220.933	1.117
				220.993	4.932		220.993	4.932
				221.038	5.541		221.038	5.541
				221.088	10.23		221.088	10.23
				221.122	4.905		221.122	4.905
				221.153	5.066		221.153	5.066
				221.496	1.117		221.496	1.117
				221.967	1.065		221.967	1.065
				221.985	1.055		221.985	1.055
				222.01	1.114		222.01	1.114
				222.096	2.147		222.096	2.147
				222.146	1.124		222.146	1.124
				222.229	1.117		222.229	1.117
				222.294	1.117		222.294	1.117
				222.416	2.144		222.416	2.144
				222.69	1.107		222.69	1.107
				222.715	1.107		222.715	1.107
				222.765	1.117		222.765	1.117
				222.831	1.117		222.831	1.117
				222.952	2.024		222.952	2.024
				222.978	1.135		222.978	1.135
				223.01	5.579		223.01	5.579
				223.03	3.465		223.03	3.465
				223.063	8.046		223.063	8.046
				223.106	7.149		223.106	7.149
				223.144	1.019		223.144	1.019
				223.196	3.146		223.196	3.146
				223.285	1.117		223.285	1.117
				223.69	2.221		223.69	2.221
				223.813	1.153		223.813	1.153
				223.828	1.153		223.828	1.153
				223.969	1.117		223.969	1.117
				224.051	3.091		224.051	3.091
				224.104	10.27		224.104	10.27
				224.38	1.153		224.38	1.153
				224.395	1.153		224.395	1.153
				224.444	1.117		224.444	1.117
				224.51	1.117		224.51	1.117
				224.662	1.117		224.662	1.117
				224.897	1.117		224.897	1.117
				225.029	10.52		225.029	10.52
				225.061	15.96		225.061	15.96
				225.089	3.255		225.089	3.255
				225.138	4.144		225.138	4.144
				225.94	1.117		225.94	1.117
				226.028	1.107		226.028	1.107
				226.052	1.003		226.052	1.003
				226.076	2.274		226.076	2.274
				226.127	0.7749		226.127	0.7749
				226.147	3.596		226.147	3.596
				226.604	1.117		226.604	1.117
				226.892	1.121		226.892	1.121
				226.948	3.195		226.948	3.195
				227.045	9.593		227.045	9.593
				227.085	8.707		227.085	8.707
				227.117	2.005		227.117	2.005
				227.189	3.314		227.189	3.314
				227.233	1.128		227.233	1.128
				227.509	1.117		227.509	1.117
				227.829	1.117		227.829	1.117
				228.043	2.057		228.043	2.057
				228.084	3.282		228.084	3.282
				228.132	3.07		228.132	3.07
				228.194	1.114		228.194	1.114
				228.251	1.117		228.251	1.117
				228.416	1.117		228.416	1.117
				228.529	1.117		228.529	1.117
				228.605	0.9406		228.605	0.9406
				228.626	2.365		228.626	2.365
				228.821	1.117		228.821	1.117
				228.945	1.124		228.945	1.124
				229.042	7.279		229.042	7.279
				229.078	2.258		229.078	2.258
				229.111	4.172		229.111	4.172
				229.141	11.76		229.141	11.76
				229.385	1.117		229.385	1.117
				229.484	1.117		229.484	1.117
				229.575	1.153		229.575	1.153
				229.59	1.153		229.59	1.153
				229.686	1.117		229.686	1.117
				229.872	1.117		229.872	1.117
				229.927	1.117		229.927	1.117
				230	1.117		230	1.117
				230.058	1.117		230.058	1.117
				230.116	0.7459		230.116	0.7459
				230.137	3.58		230.137	3.58
				230.252	1.117		230.252	1.117
				230.661	1.117		230.661	1.117
				230.856	1.117		230.856	1.117
				230.99	1.074		230.99	1.074
				231.069	10.27		231.069	10.27
				231.127	3.094		231.127	3.094
				231.211	2.193		231.211	2.193
				231.379	1.117		231.379	1.117
				231.589	1.117		231.589	1.117
				231.842	1.117		231.842	1.117
				232.081	2.127		232.081	2.127
				232.224	1.117		232.224	1.117
				233.045	4.33		233.045	4.33
				233.109	8.269		233.109	8.269
				233.169	2.239		233.169	2.239
				234.125	3.314		234.125	3.314
				234.279	1.117		234.279	1.117
				234.467	1.117		234.467	1.117
				234.651	1.117		234.651	1.117
				234.812	1.117		234.812	1.117
				234.933	1.117		234.933	1.117
				234.997	1.128		234.997	1.128
				235.044	4.481		235.044	4.481
				235.068	2.011		235.068	2.011
				235.093	6.532		235.093	6.532
				235.155	6.144		235.155	6.144
				235.184	4.352		235.184	4.352
				235.228	2.08		235.228	2.08
				235.39	1.117		235.39	1.117
				235.495	1.117		235.495	1.117
				235.624	1.065		235.624	1.065
				235.652	1.065		235.652	1.065
				235.985	1.071		235.985	1.071
				236.016	1.071		236.016	1.071
				236.084	1.153		236.084	1.153
				236.1	1.156		236.1	1.156
				236.144	1.124		236.144	1.124
				236.186	1.068		236.186	1.068
				236.207	1.065		236.207	1.065
				236.524	1.117		236.524	1.117
				236.585	1.121		236.585	1.121
				236.627	1.121		236.627	1.121
				236.968	2.197		236.968	2.197
				237.017	2.121		237.017	2.121
				237.058	2.006		237.058	2.006
				237.088	14.98		237.088	14.98
				237.125	5.156		237.125	5.156
				237.154	0.7407		237.154	0.7407
				237.18	5.09		237.18	5.09
				237.203	3.93		237.203	3.93
				237.471	1.121		237.471	1.121
				237.513	0.9284		237.513	0.9284
				237.533	2.411		237.533	2.411
				237.633	1.117		237.633	1.117
				237.927	2.13		237.927	2.13
				238.082	5.19		238.082	5.19
				238.143	8.23		238.143	8.23
				238.21	3.07		238.21	3.07
				238.262	1.121		238.262	1.121
				238.433	1.117		238.433	1.117
				238.642	1.117		238.642	1.117
				238.695	1.117		238.695	1.117
				238.778	1.107		238.778	1.107
				238.803	1.107		238.803	1.107
				238.893	1.124		238.893	1.124
				238.941	1.124		238.941	1.124
				239.049	5.191		239.049	5.191
				239.084	5.747		239.084	5.747
				239.111	8.085		239.111	8.085
				239.169	15.96		239.169	15.96
				239.201	4.911		239.201	4.911
				239.305	1.114		239.305	1.114
				239.368	2.13		239.368	2.13
				239.989	2.228		239.989	2.228
				240.035	1.131		240.035	1.131
				240.096	4.205		240.096	4.205
				240.166	4.264		240.166	4.264
				240.198	2.238		240.198	2.238
				240.218	0.9373		240.218	0.9373
				240.247	1.065		240.247	1.065
				240.305	1.117		240.305	1.117
				240.963	1.117		240.963	1.117
				241.066	6.31		241.066	6.31
				241.105	6.977		241.105	6.977
				241.141	4.608		241.141	4.608
				241.169	0.6646		241.169	0.6646
				241.194	4.421		241.194	4.421
				241.242	2.065		241.242	2.065
				241.295	1.111		241.295	1.111
				241.321	1.107		241.321	1.107
				241.643	1.121		241.643	1.121
				241.685	1.121		241.685	1.121
				241.973	4.253		241.973	4.253
				242.115	3.188		242.115	3.188
				242.303	1.117		242.303	1.117
				242.476	1.117		242.476	1.117
				242.69	1.117		242.69	1.117
				242.863	1.117		242.863	1.117
				242.973	2.115		242.973	2.115
				243.039	0.7325		243.039	0.7325
				243.06	3.617		243.06	3.617
				243.094	5.044		243.094	5.044
				243.121	3.668		243.121	3.668
				243.152	1.164		243.152	1.164
				243.186	3.756		243.186	3.756
				243.233	2.388		243.233	2.388
				243.462	1.117		243.462	1.117
				243.524	1.117		243.524	1.117
				243.781	1.117		243.781	1.117
				243.832	1.117		243.832	1.117
				243.965	3.188		243.965	3.188
				244.149	1.864		244.149	1.864
				244.173	6.672		244.173	6.672
				244.264	2.144		244.264	2.144
				244.363	1.117		244.363	1.117
				244.785	1.117		244.785	1.117
				244.839	1.117		244.839	1.117
				244.988	1.117		244.988	1.117
				245.073	4.285		245.073	4.285
				245.105	4.064		245.105	4.064
				245.153	4.114		245.153	4.114
				245.263	5.346		245.263	5.346
				245.292	0.8582		245.292	0.8582
				245.321	1.071		245.321	1.071
				245.505	2.221		245.505	2.221
				246.021	1.117		246.021	1.117
				246.11	3.37		246.11	3.37
				246.135	0.9992		246.135	0.9992
				246.24	2.144		246.24	2.144
				246.462	1.117		246.462	1.117
				246.708	1.117		246.708	1.117
				246.843	1.117		246.843	1.117
				246.918	1.117		246.918	1.117
				247.035	1.117		247.035	1.117
				247.106	3.208		247.106	3.208
				247.177	2.176		247.177	2.176
				247.293	3.188		247.293	3.188
				247.39	1.117		247.39	1.117
				247.615	1.117		247.615	1.117
				247.697	1.117		247.697	1.117
				247.811	1.117		247.811	1.117
				247.919	1.121		247.919	1.121
				247.964	1.045		247.964	1.045
				247.998	4.171		247.998	4.171
				248.118	4.218		248.118	4.218
				248.143	6.488		248.143	6.488
				248.179	2.04		248.179	2.04
				248.229	1.124		248.229	1.124
				248.292	2.234		248.292	2.234
				248.44	1.117		248.44	1.117
				248.534	1.065		248.534	1.065
				248.555	1.065		248.555	1.065
				249.03	2.12		249.03	2.12
				249.084	2.12		249.084	2.12
				249.174	2.123		249.174	2.123
				249.229	7.126		249.229	7.126
				249.32	1.117		249.32	1.117
				249.733	1.071		249.733	1.071
				249.765	1.071		249.765	1.071
				250.089	2.433		250.089	2.433
				250.113	0.8824		250.113	0.8824
				251.071	1.377		251.071	1.377
				251.102	16.92		251.102	16.92
				251.159	6.222		251.159	6.222
				251.177	7.11		251.177	7.11
				251.212	6.79		251.212	6.79
				251.24	1.803		251.24	1.803
				251.295	1.124		251.295	1.124
				251.361	1.117		251.361	1.117
				251.446	1.117		251.446	1.117
				251.531	1.117		251.531	1.117
				251.728	1.117		251.728	1.117
				251.855	1.117		251.855	1.117
				251.998	1.117		251.998	1.117
				252.08	0.97		252.08	0.97
				252.111	5.693		252.111	5.693
				252.14	3.088		252.14	3.088
				252.168	1.071		252.168	1.071
				252.224	4.426		252.224	4.426
				252.25	2.064		252.25	2.064
				252.441	1.117		252.441	1.117
				252.541	1.117		252.541	1.117
				253.077	2.254		253.077	2.254
				253.103	2.058		253.103	2.058
				253.132	8.847		253.132	8.847
				253.168	6.867		253.168	6.867
				253.205	7.224		253.205	7.224
				253.269	2.192		253.269	2.192
				253.317	2.073		253.317	2.073
				253.55	1.117		253.55	1.117
				253.681	1.114		253.681	1.114
				253.845	1.117		253.845	1.117
				253.967	1.117		253.967	1.117
				254.025	1.117		254.025	1.117
				254.116	1.124		254.116	1.124
				254.173	5.599		254.173	5.599
				254.193	2.025		254.193	2.025
				254.335	1.117		254.335	1.117
				254.634	1.117		254.634	1.117
				254.695	1.117		254.695	1.117
				255.037	1.117		255.037	1.117
				255.101	4.294		255.101	4.294
				255.136	8.165		255.136	8.165
				255.173	8.786		255.173	8.786
				255.202	7.74		255.202	7.74
				255.315	1.117		255.315	1.117
				255.366	1.117		255.366	1.117
				255.915	2.13		255.915	2.13
				256.157	1.591		256.157	1.591
				256.187	9.006		256.187	9.006
				256.319	3.502		256.319	3.502
				256.346	1.943		256.346	1.943
				256.617	3.142		256.617	3.142
				256.699	1.117		256.699	1.117
				256.773	1.117		256.773	1.117
				256.947	1.071		256.947	1.071
				256.979	1.071		256.979	1.071
				257.069	2.13		257.069	2.13
				257.144	2.416		257.144	2.416
				257.171	5.039		257.171	5.039
				257.204	4.516		257.204	4.516
				257.233	1.068		257.233	1.068
				257.336	1.117		257.336	1.117
				257.486	1.117		257.486	1.117
				257.715	1.153		257.715	1.153
				257.731	1.153		257.731	1.153
				257.854	2.238		257.854	2.238
				258.07	1.097		258.07	1.097
				258.142	1.065		258.142	1.065
				258.171	0.9171		258.171	0.9171
				258.201	5.311		258.201	5.311
				258.281	1.074		258.281	1.074
				258.776	2.115		258.776	2.115
				259.097	2.127		259.097	2.127
				259.126	3.237		259.126	3.237
				259.155	3.132		259.155	3.132
				259.182	4.509		259.182	4.509
				259.208	2.34		259.208	2.34
				259.234	1.951		259.234	1.951
				259.741	1.117		259.741	1.117
				260.079	4.301		260.079	4.301
				260.122	1.975		260.122	1.975
				260.249	2.208		260.249	2.208
				260.678	1.117		260.678	1.117
				260.798	1.117		260.798	1.117
				261.035	4.048		261.035	4.048
				261.069	1.22		261.069	1.22
				261.101	1.019		261.101	1.019
				261.122	0.964		261.122	0.964
				261.156	3.156		261.156	3.156
				261.215	4.207		261.215	4.207
				261.26	3.239		261.26	3.239
				261.447	1.117		261.447	1.117
				261.529	2.133		261.529	2.133
				261.582	1.121		261.582	1.121
				261.673	0.9248		261.673	0.9248
				261.694	2.632		261.694	2.632
				261.716	0.9248		261.716	0.9248
				261.959	1.117		261.959	1.117
				262.031	1.117		262.031	1.117
				262.115	2.115		262.115	2.115
				262.21	1.124		262.21	1.124
				262.276	3.156		262.276	3.156
				262.371	1.117		262.371	1.117
				262.519	1.117		262.519	1.117
				263.08	4.178		263.08	4.178
				263.138	4.192		263.138	4.192
				263.207	4.369		263.207	4.369
				263.249	6.163		263.249	6.163
				263.359	1.117		263.359	1.117
				263.418	1.117		263.418	1.117
				263.498	1.117		263.498	1.117
				263.557	1.117		263.557	1.117
				263.802	1.117		263.802	1.117
				264.164	8.362		264.164	8.362
				264.251	4.201		264.251	4.201
				264.675	1.117		264.675	1.117
				264.793	1.117		264.793	1.117
				265.118	2.281		265.118	2.281
				265.165	26.89		265.165	26.89
				265.235	6.166		265.235	6.166
				265.275	4.328		265.275	4.328
				265.337	1.117		265.337	1.117
				265.421	2.144		265.421	2.144
				265.494	1.153		265.494	1.153
				265.511	1.153		265.511	1.153
				265.692	1.117		265.692	1.117
				265.956	1.117		265.956	1.117
				266.012	1.117		266.012	1.117
				266.102	2.134		266.102	2.134
				266.163	4.256		266.163	4.256
				266.245	2.228		266.245	2.228
				266.272	1.028		266.272	1.028
				266.368	1.117		266.368	1.117
				266.579	1.117		266.579	1.117
				266.651	1.117		266.651	1.117
				266.832	1.117		266.832	1.117
				266.885	1.117		266.885	1.117
				267.063	1.117		267.063	1.117
				267.135	4.423		267.135	4.423
				267.176	8.406		267.176	8.406
				267.21	3.773		267.21	3.773
				267.249	3.218		267.249	3.218
				267.766	1.117		267.766	1.117
				267.842	3.284		267.842	3.284
				268.14	3.149		268.14	3.149
				268.199	3.086		268.199	3.086
				268.361	1.967		268.361	1.967
				268.394	2.328		268.394	2.328
				268.516	1.117		268.516	1.117
				268.768	3.219		268.768	3.219
				269.011	1.117		269.011	1.117
				269.079	3.133		269.079	3.133
				269.116	1.996		269.116	1.996
				269.172	14.46		269.172	14.46
				269.235	6.047		269.235	6.047
				269.274	2.21		269.274	2.21
				269.352	1.117		269.352	1.117
				269.462	1.117		269.462	1.117
				269.55	1.117		269.55	1.117
				269.847	2.144		269.847	2.144
				270.15	6.19		270.15	6.19
				270.196	4.344		270.196	4.344
				270.274	4.231		270.274	4.231
				270.423	2.13		270.423	2.13
				270.512	2.221		270.512	2.221
				270.67	1.117		270.67	1.117
				270.743	1.117		270.743	1.117
				270.837	1.117		270.837	1.117
				271.01	1.117		271.01	1.117
				271.122	1.042		271.122	1.042
				271.165	6.313		271.165	6.313
				271.214	13.33		271.214	13.33
				271.264	5.086		271.264	5.086
				271.418	1.117		271.418	1.117
				271.526	1.117		271.526	1.117
				271.617	1.117		271.617	1.117
				271.68	1.117		271.68	1.117
				272.051	1.117		272.051	1.117
				272.127	3.314		272.127	3.314
				272.18	4.149		272.18	4.149
				272.228	2.18		272.228	2.18
				272.297	1.117		272.297	1.117
				272.369	1.117		272.369	1.117
				272.454	1.117		272.454	1.117
				272.584	1.124		272.584	1.124
				272.634	1.124		272.634	1.124
				273.019	1.117		273.019	1.117
				273.082	1.117		273.082	1.117
				273.154	1.074		273.154	1.074
				273.195	3.929		273.195	3.929
				273.238	3.367		273.238	3.367
				273.796	1.117		273.796	1.117
				273.9	1.117		273.9	1.117
				274.074	1.117		274.074	1.117
				274.135	1.065		274.135	1.065
				274.156	1.065		274.156	1.065
				274.273	3.351		274.273	3.351
				274.339	3.153		274.339	3.153
				274.374	3.107		274.374	3.107
				274.684	1.117		274.684	1.117
				274.89	1.117		274.89	1.117
				274.966	1.117		274.966	1.117
				275.031	2.084		275.031	2.084
				275.072	1.078		275.072	1.078
				275.149	1.107		275.149	1.107
				275.176	1.062		275.176	1.062
				275.207	0.6551		275.207	0.6551
				275.236	8.665		275.236	8.665
				275.355	1.117		275.355	1.117
				275.609	1.117		275.609	1.117
				275.788	1.153		275.788	1.153
				275.805	1.153		275.805	1.153
				276.018	1.117		276.018	1.117
				276.079	1.065		276.079	1.065
				276.101	1.065		276.101	1.065
				276.166	10.26		276.166	10.26
				276.257	3.099		276.257	3.099
				276.305	1.071		276.305	1.071
				276.573	1.117		276.573	1.117
				277.012	1.117		277.012	1.117
				277.187	3.996		277.187	3.996
				277.212	3.716		277.212	3.716
				277.247	5.276		277.247	5.276
				277.281	6.025		277.281	6.025
				277.318	2.456		277.318	2.456
				277.346	2.267		277.346	2.267
				277.46	3.149		277.46	3.149
				277.616	1.114		277.616	1.114
				277.881	1.065		277.881	1.065
				277.903	1.065		277.903	1.065
				278.033	1.117		278.033	1.117
				278.289	2.208		278.289	2.208
				278.351	1.121		278.351	1.121
				278.399	1.124		278.399	1.124
				278.447	1.121		278.447	1.121
				278.519	2.13		278.519	2.13
				278.705	1.117		278.705	1.117
				278.762	1.117		278.762	1.117
				278.902	1.117		278.902	1.117
				279.002	2.12		279.002	2.12
				279.123	2.062		279.123	2.062
				279.169	1.94		279.169	1.94
				279.213	9.559		279.213	9.559
				279.273	7.056		279.273	7.056
				279.358	1.117		279.358	1.117
				279.745	1.117		279.745	1.117
				280	1.117		280	1.117
				280.074	1.117		280.074	1.117
				280.232	2.13		280.232	2.13
				280.339	1.121		280.339	1.121
				280.384	1.121		280.384	1.121
				280.831	1.117		280.831	1.117
				281.043	1.117		281.043	1.117
				281.13	3.153		281.13	3.153
				281.168	2.28		281.168	2.28
				281.213	12.24		281.213	12.24
				281.268	0.8525		281.268	0.8525
				281.293	3.575		281.293	3.575
				281.322	2.025		281.322	2.025
				281.475	1.117		281.475	1.117
				281.58	1.107		281.58	1.107
				281.608	1.107		281.608	1.107
				282.026	1.117		282.026	1.117
				282.096	1.094		282.096	1.094
				282.136	3.129		282.136	3.129
				282.209	2.078		282.209	2.078
				282.246	3.163		282.246	3.163
				282.306	1.159		282.306	1.159
				282.34	2.862		282.34	2.862
				282.386	4.353		282.386	4.353
				282.901	2.13		282.901	2.13
				283.156	3.113		283.156	3.113
				283.208	3.229		283.208	3.229
				283.236	15.63		283.236	15.63
				283.326	1.062		283.326	1.062
				283.347	1.019		283.347	1.019
				283.38	2.14		283.38	2.14
				283.953	1.117		283.953	1.117
				284.132	1.065		284.132	1.065
				284.162	1.065		284.162	1.065
				284.198	1.892		284.198	1.892
				284.229	3.318		284.229	3.318
				284.309	5.259		284.309	5.259
				284.423	3.558		284.423	3.558
				284.459	12.35		284.459	12.35
				285.214	2.282		285.214	2.282
				285.243	5.619		285.243	5.619
				285.272	10.24		285.272	10.24
				285.314	1.133		285.314	1.133
				285.344	0.9245		285.344	0.9245
				285.37	2.292		285.37	2.292
				285.728	1.121		285.728	1.121
				285.783	2.12		285.783	2.12
				285.909	1.097		285.909	1.097
				285.973	1.117		285.973	1.117
				286.125	1.117		286.125	1.117
				286.241	2.151		286.241	2.151
				286.313	7.207		286.313	7.207
				286.438	1.013		286.438	1.013
				286.464	2.274		286.464	2.274
				286.822	1.117		286.822	1.117
				286.952	1.117		286.952	1.117
				287.067	2.144		287.067	2.144
				287.199	6.212		287.199	6.212
				287.285	2.197		287.285	2.197
				287.319	1.006		287.319	1.006
				287.483	1.121		287.483	1.121
				287.631	1.117		287.631	1.117
				287.827	1.153		287.827	1.153
				287.844	1.153		287.844	1.153
				288.192	1.114		288.192	1.114
				288.309	1.121		288.309	1.121
				288.363	1.117		288.363	1.117
				288.541	1.117		288.541	1.117
				288.765	1.117		288.765	1.117
				289.119	5.377		289.119	5.377
				289.23	2.097		289.23	2.097
				289.259	5.325		289.259	5.325
				289.305	4.167		289.305	4.167
				289.376	1.097		289.376	1.097
				289.603	1.065		289.603	1.065
				289.626	1.065		289.626	1.065
				290.074	1.117		290.074	1.117
				290.161	1.117		290.161	1.117
				290.269	3.08		290.269	3.08
				290.311	3.176		290.311	3.176
				290.604	1.117		290.604	1.117
				290.75	1.117		290.75	1.117
				291.066	1.124		291.066	1.124
				291.119	1.072		291.119	1.072
				291.158	2.205		291.158	2.205
				291.224	4.259		291.224	4.259
				291.253	2.875		291.253	2.875
				291.286	4.871		291.286	4.871
				291.316	0.7869		291.316	0.7869
				291.346	0.9605		291.346	0.9605
				291.38	2.199		291.38	2.199
				291.715	1.114		291.715	1.114
				291.779	1.071		291.779	1.071
				291.813	1.071		291.813	1.071
				292.094	2.436		292.094	2.436
				292.135	1.878		292.135	1.878
				292.168	1.091		292.168	1.091
				292.204	2.05		292.204	2.05
				292.286	6.206		292.286	6.206
				292.357	3.16		292.357	3.16
				292.422	1.124		292.422	1.124
				292.481	1.117		292.481	1.117
				292.536	1.117		292.536	1.117
				292.757	3.332		292.757	3.332
				293.179	5.073		293.179	5.073
				293.22	3.702		293.22	3.702
				293.252	2.861		293.252	2.861
				293.274	7.982		293.274	7.982
				293.318	4.806		293.318	4.806
				293.37	4.111		293.37	4.111
				293.647	1.117		293.647	1.117
				293.807	1.117		293.807	1.117
				293.898	1.075		293.898	1.075
				293.939	2.07		293.939	2.07
				294.07	1.074		294.07	1.074
				294.131	1.121		294.131	1.121
				294.185	2.103		294.185	2.103
				294.227	2.068		294.227	2.068
				294.277	4.133		294.277	4.133
				294.354	2.19		294.354	2.19
				294.583	1.117		294.583	1.117
				294.842	1.117		294.842	1.117
				294.97	1.117		294.97	1.117
				295.052	1.117		295.052	1.117
				295.214	2.939		295.214	2.939
				295.257	4.278		295.257	4.278
				295.291	6.759		295.291	6.759
				295.322	9.201		295.322	9.201
				295.77	1.117		295.77	1.117
				295.875	1.117		295.875	1.117
				296.063	1.065		296.063	1.065
				296.086	1.068		296.086	1.068
				296.134	1.121		296.134	1.121
				296.207	1.121		296.207	1.121
				296.274	3.116		296.274	3.116
				296.296	3.35		296.296	3.35
				296.809	1.065		296.809	1.065
				296.831	1.065		296.831	1.065
				296.962	1.117		296.962	1.117
				297.218	2.009		297.218	2.009
				297.258	8.754		297.258	8.754
				297.295	2.021		297.295	2.021
				297.354	1.124		297.354	1.124
				297.449	1.117		297.449	1.117
				297.561	1.117		297.561	1.117
				297.664	4.215		297.664	4.215
				297.795	1.117		297.795	1.117
				298.025	1.107		298.025	1.107
				298.053	1.107		298.053	1.107
				298.152	1.325		298.152	1.325
				298.174	0.7474		298.174	0.7474
				298.199	2.368		298.199	2.368
				298.266	3.258		298.266	3.258
				298.317	4.131		298.317	4.131
				298.392	2.19		298.392	2.19
				298.454	2.208		298.454	2.208
				299.079	2.13		299.079	2.13
				299.143	1.117		299.143	1.117
				299.232	7.091		299.232	7.091
				299.288	2.276		299.288	2.276
				299.316	2.186		299.316	2.186
				299.351	1.656		299.351	1.656
				299.388	3.797		299.388	3.797
				299.415	0.8754		299.415	0.8754
				299.497	2.19		299.497	2.19
				299.797	1.117		299.797	1.117
				299.9	1.074		299.9	1.074
				300.217	1.121		300.217	1.121
				300.265	1.029		300.265	1.029
				300.303	4.541		300.303	4.541
				300.33	2.026		300.33	2.026
				300.386	1.121		300.386	1.121
				300.756	1.117		300.756	1.117
				301.046	2.111		301.046	2.111
				301.123	2.065		301.123	2.065
				301.212	8.045		301.212	8.045
				301.267	5.453		301.267	5.453
				301.318	2.959		301.318	2.959
				301.411	1.121		301.411	1.121
				301.597	1.114		301.597	1.114
				301.884	2.144		301.884	2.144
				302.094	1.117		302.094	1.117
				302.221	2.026		302.221	2.026
				302.246	3.337		302.246	3.337
				302.277	4.422		302.277	4.422
				302.406	2.199		302.406	2.199
				302.441	1.006		302.441	1.006
				302.496	1.117		302.496	1.117
				302.608	1.117		302.608	1.117
				302.804	1.121		302.804	1.121
				302.851	1.101		302.851	1.101
				303.155	2.13		303.155	2.13
				303.304	4.38		303.304	4.38
				303.362	2.241		303.362	2.241
				303.416	1.131		303.416	1.131
				303.784	1.117		303.784	1.117
				303.884	1.117		303.884	1.117
				304.148	1.065		304.148	1.065
				304.171	1.065		304.171	1.065
				304.251	2.19		304.251	2.19
				304.45	6.4		304.45	6.4
				304.61	1.117		304.61	1.117
				305.118	2.211		305.118	2.211
				305.161	3.074		305.161	3.074
				305.216	2.336		305.216	2.336
				305.249	1.002		305.249	1.002
				305.281	10.33		305.281	10.33
				305.31	5.041		305.31	5.041
				305.35	5.905		305.35	5.905
				305.441	5.167		305.441	5.167
				305.723	1.117		305.723	1.117
				305.806	1.117		305.806	1.117
				305.926	1.117		305.926	1.117
				305.997	1.117		305.997	1.117
				306.241	2.218		306.241	2.218
				306.288	2.418		306.288	2.418
				306.311	0.9248		306.311	0.9248
				306.367	1.121		306.367	1.121
				306.414	1.121		306.414	1.121
				306.594	1.117		306.594	1.117
				306.751	1.117		306.751	1.117
				306.928	1.117		306.928	1.117
				307.032	1.117		307.032	1.117
				307.146	2.204		307.146	2.204
				307.204	3.185		307.204	3.185
				307.28	4.951		307.28	4.951
				307.314	2.957		307.314	2.957
				307.346	8.029		307.346	8.029
				307.444	1.074		307.444	1.074
				307.775	1.117		307.775	1.117
				307.875	1.117		307.875	1.117
				308.046	1.117		308.046	1.117
				308.314	4.807		308.314	4.807
				308.334	1.801		308.334	1.801
				308.729	1.117		308.729	1.117
				308.786	1.117		308.786	1.117
				308.904	2.19		308.904	2.19
				308.971	1.117		308.971	1.117
				309.087	3.215		309.087	3.215
				309.123	0.947		309.123	0.947
				309.145	1.065		309.145	1.065
				309.28	11.53		309.28	11.53
				309.32	8.185		309.32	8.185
				309.363	4.277		309.363	4.277
				309.421	2.09		309.421	2.09
				309.632	1.117		309.632	1.117
				309.729	1.121		309.729	1.121
				309.78	2.197		309.78	2.197
				309.89	1.028		309.89	1.028
				309.921	2.228		309.921	2.228
				310.034	1.117		310.034	1.117
				310.239	2.148		310.239	2.148
				310.292	5.503		310.292	5.503
				310.318	1.992		310.318	1.992
				310.487	2.13		310.487	2.13
				310.636	2.153		310.636	2.153
				310.692	2.09		310.692	2.09
				310.858	1.117		310.858	1.117
				311.014	2.14		311.014	2.14
				311.048	1.074		311.048	1.074
				311.094	1.121		311.094	1.121
				311.157	1.117		311.157	1.117
				311.233	4.412		311.233	4.412
				311.262	2.746		311.262	2.746
				311.302	12.04		311.302	12.04
				311.354	2.738		311.354	2.738
				311.407	2.073		311.407	2.073
				311.507	1.117		311.507	1.117
				311.73	2.234		311.73	2.234
				311.797	1.117		311.797	1.117
				311.958	1.065		311.958	1.065
				311.99	1.065		311.99	1.065
				312.161	1.117		312.161	1.117
				312.283	1.114		312.283	1.114
				312.356	1.117		312.356	1.117
				312.421	1.124		312.421	1.124
				312.474	1.131		312.474	1.131
				312.528	1.124		312.528	1.124
				312.633	1.117		312.633	1.117
				312.788	1.117		312.788	1.117
				312.862	1.117		312.862	1.117
				313.183	1.117		313.183	1.117
				313.241	1.325		313.241	1.325
				313.275	1.764		313.275	1.764
				313.308	2.089		313.308	2.089
				313.344	6.589		313.344	6.589
				313.44	1.117		313.44	1.117
				313.519	1.153		313.519	1.153
				313.537	1.153		313.537	1.153
				313.671	2.221		313.671	2.221
				314.254	5.204		314.254	5.204
				314.29	4.288		314.29	4.288
				314.36	1.074		314.36	1.074
				314.614	1.153		314.614	1.153
				314.632	1.153		314.632	1.153
				315.126	1.065		315.126	1.065
				315.158	1.025		315.158	1.025
				315.193	2.029		315.193	2.029
				315.233	3.073		315.233	3.073
				315.276	3.084		315.276	3.084
				315.303	2.192		315.303	2.192
				315.347	5.164		315.347	5.164
				315.389	2.303		315.389	2.303
				315.483	1.117		315.483	1.117
				315.608	1.117		315.608	1.117
				315.828	1.117		315.828	1.117
				315.896	1.117		315.896	1.117
				316.178	1.117		316.178	1.117
				316.348	2.153		316.348	2.153
				316.412	1.117		316.412	1.117
				316.503	1.117		316.503	1.117
				317.206	7.239		317.206	7.239
				317.255	3.132		317.255	3.132
				317.329	6.3		317.329	6.3
				317.39	3.018		317.39	3.018
				317.457	1.117		317.457	1.117
				317.743	1.117		317.743	1.117
				318.252	0.8824		318.252	0.8824
				318.279	2.433		318.279	2.433
				318.359	2.13		318.359	2.13
				318.781	2.144		318.781	2.144
				319.313	2.129		319.313	2.129
				319.351	6.417		319.351	6.417
				319.386	5.624		319.386	5.624
				319.449	2.121		319.449	2.121
				319.585	1.117		319.585	1.117
				319.646	1.117		319.646	1.117
				319.78	2.19		319.78	2.19
				320.123	2.13		320.123	2.13
				320.206	1.117		320.206	1.117
				320.298	5.257		320.298	5.257
				320.389	2.221		320.389	2.221
				320.462	2.144		320.462	2.144
				320.766	1.117		320.766	1.117
				320.885	1.117		320.885	1.117
				320.971	1.117		320.971	1.117
				321.048	4.259		321.048	4.259
				321.144	0.8824		321.144	0.8824
				321.171	2.423		321.171	2.423
				321.207	4.142		321.207	4.142
				321.298	10.22		321.298	10.22
				321.317	7.76		321.317	7.76
				321.368	6.086		321.368	6.086
				321.402	6.13		321.402	6.13
				321.454	2.205		321.454	2.205
				321.596	1.117		321.596	1.117
				321.962	1.117		321.962	1.117
				322.02	1.065		322.02	1.065
				322.052	1.053		322.052	1.053
				322.099	3.122		322.099	3.122
				322.255	3.558		322.255	3.558
				322.278	0.6927		322.278	0.6927
				322.304	3.558		322.304	3.558
				322.332	0.9284		322.332	0.9284
				322.434	1.028		322.434	1.028
				322.47	2.17		322.47	2.17
				322.651	1.114		322.651	1.114
				323.045	1.117		323.045	1.117
				323.202	2.221		323.202	2.221
				323.236	5.255		323.236	5.255
				323.315	10.36		323.315	10.36
				323.391	4.178		323.391	4.178
				323.676	1.117		323.676	1.117
				323.843	1.107		323.843	1.107
				323.873	1.062		323.873	1.062
				323.906	1.032		323.906	1.032
				323.945	2.101		323.945	2.101
				324.081	1.117		324.081	1.117
				324.147	2.19		324.147	2.19
				324.253	1.159		324.253	1.159
				324.284	2.078		324.284	2.078
				324.318	0.9955		324.318	0.9955
				324.351	3.072		324.351	3.072
				324.385	3.358		324.385	3.358
				324.474	2.14		324.474	2.14
				324.508	1.071		324.508	1.071
				324.606	1.117		324.606	1.117
				324.713	1.117		324.713	1.117
				324.778	1.117		324.778	1.117
				324.923	1.117		324.923	1.117
				325.033	3.139		325.033	3.139
				325.102	1.114		325.102	1.114
				325.177	1.117		325.177	1.117
				325.284	7.051		325.284	7.051
				325.334	8.696		325.334	8.696
				325.37	3.002		325.37	3.002
				325.458	2.11		325.458	2.11
				325.559	1.117		325.559	1.117
				325.721	1.117		325.721	1.117
				326.058	1.117		326.058	1.117
				326.271	6.413		326.271	6.413
				326.3	0.963		326.3	0.963
				326.322	2.15		326.322	2.15
				326.353	3.538		326.353	3.538
				326.396	1.956		326.396	1.956
				326.451	1.121		326.451	1.121
				326.571	2.234		326.571	2.234
				326.77	2.221		326.77	2.221
				326.875	1.117		326.875	1.117
				327.175	1.788		327.175	1.788
				327.208	1.433		327.208	1.433
				327.241	11.92		327.241	11.92
				327.275	6.148		327.275	6.148
				327.312	2.094		327.312	2.094
				327.43	1.074		327.43	1.074
				327.81	1.117		327.81	1.117
				327.896	3.307		327.896	3.307
				328.224	1.128		328.224	1.128
				328.283	3.156		328.283	3.156
				328.367	6.153		328.367	6.153
				328.535	1.117		328.535	1.117
				328.615	1.117		328.615	1.117
				328.829	1.097		328.829	1.097
				329.012	1.117		329.012	1.117
				329.148	1.031		329.148	1.031
				329.288	5.097		329.288	5.097
				329.334	4.005		329.334	4.005
				329.383	2.368		329.383	2.368
				329.448	1.117		329.448	1.117
				329.743	1.117		329.743	1.117
				329.857	1.074		329.857	1.074
				330.056	2.098		330.056	2.098
				330.094	1.077		330.094	1.077
				330.173	1.325		330.173	1.325
				330.209	1.941		330.209	1.941
				330.374	3.195		330.374	3.195
				330.469	2.144		330.469	2.144
				330.574	1.117		330.574	1.117
				330.838	2.07		330.838	2.07
				330.88	1.023		330.88	1.023
				330.904	1.065		330.904	1.065
				331.259	3.088		331.259	3.088
				331.292	4.642		331.292	4.642
				331.327	0.9169		331.327	0.9169
				331.356	1.188		331.356	1.188
				331.439	4.197		331.439	4.197
				332.254	2.065		332.254	2.065
				332.29	4.266		332.29	4.266
				332.403	2.144		332.403	2.144
				332.493	7.277		332.493	7.277
				332.727	1.117		332.727	1.117
				333.006	1.117		333.006	1.117
				333.141	1.117		333.141	1.117
				333.252	2.765		333.252	2.765
				333.3	5.537		333.3	5.537
				333.343	4.196		333.343	4.196
				333.395	4.077		333.395	4.077
				333.46	0.9214		333.46	0.9214
				333.494	5.388		333.494	5.388
				334.22	2.396		334.22	2.396
				334.251	2.016		334.251	2.016
				334.287	3.051		334.287	3.051
				334.348	3.217		334.348	3.217
				334.442	1.153		334.442	1.153
				334.461	1.153		334.461	1.153
				334.521	1.117		334.521	1.117
				334.817	1.065		334.817	1.065
				334.851	1.013		334.851	1.013
				334.874	1.065		334.874	1.065
				335.149	2.19		335.149	2.19
				335.316	13.1		335.316	13.1
				335.345	3.843		335.345	3.843
				335.413	3.004		335.413	3.004
				335.453	1.182		335.453	1.182
				335.634	1.121		335.634	1.121
				335.684	1.121		335.684	1.121
				335.822	2.144		335.822	2.144
				336.029	1.117		336.029	1.117
				336.159	1.117		336.159	1.117
				336.236	1.117		336.236	1.117
				336.327	2.055		336.327	2.055
				336.356	2.293		336.356	2.293
				336.429	1.065		336.429	1.065
				336.453	1.065		336.453	1.065
				336.736	1.117		336.736	1.117
				336.83	1.117		336.83	1.117
				336.89	1.117		336.89	1.117
				337.072	2.14		337.072	2.14
				337.108	1.025		337.108	1.025
				337.143	1.071		337.143	1.071
				337.228	2.173		337.228	2.173
				337.251	0.04596		337.251	0.04596
				337.286	4.355		337.286	4.355
				337.311	13.65		337.311	13.65
				337.402	12.53		337.402	12.53
				337.446	3.012		337.446	3.012
				337.534	1.117		337.534	1.117
				337.635	1.124		337.635	1.124
				337.692	1.124		337.692	1.124
				337.751	1.117		337.751	1.117
				337.955	2.13		337.955	2.13
				338.16	2.396		338.16	2.396
				338.197	1.908		338.197	1.908
				338.511	2.12		338.511	2.12
				338.795	2.13		338.795	2.13
				339.105	1.117		339.105	1.117
				339.203	0.9992		339.203	0.9992
				339.236	3.283		339.236	3.283
				339.35	10.75		339.35	10.75
				339.401	1.655		339.401	1.655
				339.426	1.191		339.426	1.191
				339.463	2.216		339.463	2.216
				340.316	4.034		340.316	4.034
				340.357	6.66		340.357	6.66
				340.388	4.25		340.388	4.25
				340.852	1.117		340.852	1.117
				340.954	1.117		340.954	1.117
				341.176	1.121		341.176	1.121
				341.234	3.179		341.234	3.179
				341.304	8.723		341.304	8.723
				341.392	4.096		341.392	4.096
				341.423	2.37		341.423	2.37
				341.807	1.117		341.807	1.117
				342.054	1.117		342.054	1.117
				342.138	1.117		342.138	1.117
				342.241	1.117		342.241	1.117
				342.366	4.111		342.366	4.111
				342.402	2.253		342.402	2.253
				343.179	1.128		343.179	1.128
				343.244	2.961		343.244	2.961
				343.288	2.432		343.288	2.432
				343.348	4.979		343.348	4.979
				343.399	2.485		343.399	2.485
				343.438	2.915		343.438	2.915
				343.488	3.235		343.488	3.235
				343.823	2.19		343.823	2.19
				344.102	1.117		344.102	1.117
				344.384	2.144		344.384	2.144
				344.491	2.19		344.491	2.19
				344.76	1.117		344.76	1.117
				345.033	1.117		345.033	1.117
				345.167	1.117		345.167	1.117
				345.256	2.085		345.256	2.085
				345.308	6.386		345.308	6.386
				345.344	3.491		345.344	3.491
				345.37	0.7907		345.37	0.7907
				345.443	1.107		345.443	1.107
				345.473	1.107		345.473	1.107
				346.004	1.117		346.004	1.117
				346.208	1.921		346.208	1.921
				346.242	3.483		346.242	3.483
				346.321	7.176		346.321	7.176
				346.529	1.117		346.529	1.117
				346.625	1.117		346.625	1.117
				346.829	2.144		346.829	2.144
				347.082	2.234		347.082	2.234
				347.233	2.078		347.233	2.078
				347.295	3.257		347.295	3.257
				347.328	0.5571		347.328	0.5571
				347.36	9.656		347.36	9.656
				347.445	2.175		347.445	2.175
				347.685	2.13		347.685	2.13
				347.768	1.117		347.768	1.117
				347.875	2.115		347.875	2.115
				348.17	1.065		348.17	1.065
				348.226	6.187		348.226	6.187
				348.357	3.188		348.357	3.188
				348.439	3.029		348.439	3.029
				348.498	4.356		348.498	4.356
				348.889	1.117		348.889	1.117
				349.113	1.117		349.113	1.117
				349.226	6.518		349.226	6.518
				349.279	2.422		349.279	2.422
				349.31	5.075		349.31	5.075
				349.356	5.473		349.356	5.473
				349.38	2.817		349.38	2.817
				349.452	3.094		349.452	3.094
				349.694	1.117		349.694	1.117
				349.759	1.121		349.759	1.121
				349.809	1.121		349.809	1.121
				350.017	2.221		350.017	2.221
				350.209	1.065		350.209	1.065
				350.233	1.065		350.233	1.065
				350.294	1.065		350.294	1.065
				350.319	1.273		350.319	1.273
				350.341	0.8032		350.341	0.8032
				350.375	3.322		350.375	3.322
				350.403	4.558		350.403	4.558
				350.461	1.128		350.461	1.128
				350.529	1.097		350.529	1.097
				351.192	2.103		351.192	2.103
				351.285	5.358		351.285	5.358
				351.326	2.146		351.326	2.146
				351.357	7.587		351.357	7.587
				351.39	2.89		351.39	2.89
				351.418	8.076		351.418	8.076
				351.46	2.917		351.46	2.917
				351.49	1.094		351.49	1.094
				351.547	1.124		351.547	1.124
				351.665	1.117		351.665	1.117
				351.887	1.117		351.887	1.117
				352.009	2.19		352.009	2.19
				352.104	1.071		352.104	1.071
				352.142	1.068		352.142	1.068
				352.352	3.356		352.352	3.356
				352.4	2.994		352.4	2.994
				352.672	2.13		352.672	2.13
				353.025	1.117		353.025	1.117
				353.159	2.087		353.159	2.087
				353.273	5.389		353.273	5.389
				353.313	1.938		353.313	1.938
				353.388	12.45		353.388	12.45
				353.513	3.172		353.513	3.172
				353.574	1.121		353.574	1.121
				354.018	1.114		354.018	1.114
				354.118	1.121		354.118	1.121
				354.185	2.144		354.185	2.144
				354.255	2.19		354.255	2.19
				354.336	1.065		354.336	1.065
				354.371	0.9215		354.371	0.9215
				354.394	2.355		354.394	2.355
				354.444	4.129		354.444	4.129
				355.175	2.123		355.175	2.123
				355.205	2.123		355.205	2.123
				355.303	5.082		355.303	5.082
				355.343	8.279		355.343	8.279
				355.382	0.2555		355.382	0.2555
				355.416	3.878		355.416	3.878
				355.457	4.289		355.457	4.289
				355.669	1.117		355.669	1.117
				355.917	1.117		355.917	1.117
				355.997	1.117		355.997	1.117
				356.072	1.117		356.072	1.117
				356.169	1.121		356.169	1.121
				356.223	1.121		356.223	1.121
				356.353	3.214		356.353	3.214
				356.389	1.104		356.389	1.104
				356.514	1.117		356.514	1.117
				356.594	1.117		356.594	1.117
				356.844	2.185		356.844	2.185
				357.029	1.117		357.029	1.117
				357.098	2.234		357.098	2.234
				357.29	3.494		357.29	3.494
				357.338	4.823		357.338	4.823
				357.38	1.057		357.38	1.057
[truncated: 4,880 more rows]
