# Supplementary material for: Function-adaptive clustered nanoparticles reverse Streptococcus mutans dental biofilm and maintain microbiota balance
Source: Commun Biol. 2021 Jul 15;4:846. doi: 10.1038/s42003-021-02372-y (PMC8282845; doi:10.1038/s42003-021-02372-y)
Supplement: Supplementary file 3 — Supplementary Data 1 [file 42003_2021_2372_MOESM3_ESM.zip › Supplementary data 1/Figure 7.xlsx]

## Sheet: Figure 7
Water group			CHX itself			CHX PR4+ polymerNPs
10.2742	10.1703	10.1399	9.85733	9.69897	9.85733	8.60206	8.60206	8.77815
10.2553	10.2041	10.2253	10.0414	10.2455	10.2405	9.90309	9.91381	9.81954
			9.34242	9.5563	9.64345
