# Supplementary material for: Function-adaptive clustered nanoparticles reverse Streptococcus mutans dental biofilm and maintain microbiota balance
Source: Commun Biol. 2021 Jul 15;4:846. doi: 10.1038/s42003-021-02372-y (PMC8282845; doi:10.1038/s42003-021-02372-y)
Supplement: Supplementary file 3 — Supplementary Data 1 [file 42003_2021_2372_MOESM3_ESM.zip › Supplementary data 1/Raw data for Figure 2d, e/yo030819_CHX drug.vms]

VAMAS Surface Chemical Analysis Standard Data Transfer Format 1988 May 4
Not Specified
Kratos Axis
Not Specified
/data_temp/yo030819_02.dset
0
MAP
REGULAR
7
1
32768
32768
1
Angle
degree
0
0
0
0
7
Survey/2
Not Specified
2019
3
8
11
26
32
0
4
   Lens Mode:Hybrid   Resolution:Pass energy 160   Iris(Aperture):slot(Slot)
   Anode:Mono (Al)(140 W)   Step(meV): 1000.0   Dwell(ms): 100        Sweeps: 2        Acqn. Time(s): 220     
   Acquired On :19/03/08 11:26:32   C/N :On
   
XPS
14349
18251
1
Mono (Al)
1486.61
140
1E+37
1E+37
1170
1170
1E+37
1E+37
FAT
160
1E+37
-4.4431
0
1E+37
1E+37
1E+37
1E+37
Wide
None
-1
Kinetic Energy
eV
386.61
1
2
Intensity
d
Transmission
d
pulse counting
0.1
2
0
1E+37
1E+37
1E+37
0
2202
20
5756
7.08185
11.1082
3512
10.9994
3513
11.001
3467
11.0026
3471
11.0041
3335
11.0057
3169
11.0073
3169
11.0089
3085
11.0104
3118
11.012
3058
11.0136
3078
11.0152
3080
11.0167
3048
11.0183
3081
11.0199
3122
11.0214
3075
11.023
3087
11.0246
3090
11.0262
3074
11.0277
3074
11.0293
3042
11.0309
3035
11.0325
3064
11.034
3092
11.0356
3125
11.0372
3019
11.0387
3085
11.0403
3063
11.0419
3128
11.0435
3110
11.045
3222
11.0466
3218
11.0482
3229
11.0497
3159
11.0513
3177
11.0529
3248
11.0545
3209
11.056
3169
11.0576
3134
11.0592
3161
11.0608
3179
11.0623
3314
11.0639
3131
11.0655
3207
11.067
3261
11.0686
3183
11.0702
3212
11.0718
3254
11.0733
3207
11.0749
3158
11.0765
3242
11.0781
3240
11.0796
3146
11.0812
3283
11.0828
3217
11.0843
3295
11.0859
3292
11.0875
3314
11.0891
3253
11.0906
3278
11.0922
3268
11.0938
3298
11.0954
3280
11.0969
3412
11.0985
3348
11.1001
3309
11.1016
3381
11.1032
3386
11.1048
3418
11.1064
3340
11.1079
3328
11.1082
3351
11.1075
3426
11.1068
3271
11.1061
3409
11.1054
3301
11.1047
3344
11.104
3391
11.1033
3336
11.1026
3438
11.1019
3458
11.1011
3388
11.1004
3363
11.0997
3435
11.099
3402
11.0983
3452
11.0976
3434
11.0969
3500
11.0962
3443
11.0955
3390
11.0948
3514
11.0941
3449
11.0934
3404
11.0927
3414
11.092
3407
11.0913
3450
11.0906
3492
11.0899
3520
11.0892
3447
11.0885
3502
11.0878
3594
11.0871
3551
11.0864
3542
11.0857
3587
11.0849
3472
11.0842
3556
11.0835
3550
11.0828
3488
11.0821
3460
11.0814
3437
11.0807
3444
11.08
3392
11.0793
3407
11.0786
3495
11.0779
3450
11.0772
3439
11.0765
3480
11.0758
3511
11.0751
3410
11.0744
3461
11.0737
3519
11.073
3552
11.0723
3631
11.0716
3564
11.0709
3586
11.0702
3613
11.0695
3521
11.0687
3494
11.068
3382
11.0673
3331
11.0666
3402
11.0659
3360
11.0652
3198
11.0645
3193
11.0638
3118
11.0631
2990
11.0624
2940
11.0617
3049
11.061
3120
11.0603
3098
11.0596
3050
11.0589
2947
11.0582
2972
11.0575
3000
11.0568
3046
11.0561
3045
11.0554
2946
11.0547
3022
11.054
2988
11.0533
3079
11.0525
3000
11.0518
3022
11.0511
3024
11.0504
2997
11.0497
3111
11.049
3063
11.0483
3066
11.0476
3048
11.0469
3022
11.0462
3076
11.0455
3004
11.0448
2963
11.0441
3033
11.0434
3193
11.0427
3148
11.042
3056
11.0413
3061
11.0406
2984
11.0399
3066
11.0392
3118
11.0385
3193
11.0378
3124
11.0371
3067
11.0363
3067
11.0356
3056
11.0349
3026
11.0342
3113
11.0335
3107
11.0328
2992
11.0321
3097
11.0314
3133
11.0307
3013
11.03
3072
11.0293
3061
11.0286
3069
11.0279
3113
11.0272
3007
11.0265
3056
11.0258
3135
11.0251
3107
11.0244
3129
11.0237
3175
11.023
3081
11.0223
3108
11.0216
3087
11.0209
3107
11.0201
3058
11.0194
3204
11.0187
3074
11.018
3044
11.0173
3050
11.0166
3038
11.0159
3087
11.0152
3187
11.0145
3115
11.0138
3178
11.0131
3124
11.0124
3221
11.0117
3208
11.011
3194
11.0103
3172
11.0096
3171
11.0089
3164
11.0082
3096
11.0075
3150
11.0068
3187
11.0061
3204
11.0054
3166
11.0047
3099
11.004
3060
11.0032
3083
11.0025
3172
11.0018
3221
11.0011
3145
11.0004
3124
10.9997
3213
10.999
3173
10.9983
3194
10.9976
3186
10.9969
3130
10.9962
3176
10.9955
3147
10.9948
3117
10.9941
3200
10.9934
3248
10.9927
3259
10.992
3183
10.9913
3245
10.9906
3200
10.9899
3083
10.9892
3173
10.9885
3218
10.9878
3222
10.987
3223
10.9863
3203
10.9856
3238
10.9849
3192
10.9842
3214
10.9835
3171
10.9828
3108
10.9821
3161
10.9814
3166
10.9807
3241
10.98
3177
10.9793
3169
10.9786
3237
10.9779
3156
10.9772
3175
10.9765
3188
10.9758
3135
10.9751
3108
10.9744
3210
10.9737
3215
10.973
3134
10.9723
3113
10.9716
3165
10.9708
3253
10.9701
3261
10.9694
3248
10.9687
3295
10.968
3198
10.9673
3258
10.9666
3156
10.9659
3219
10.9652
3248
10.9645
3216
10.9638
3162
10.9631
3142
10.9624
3280
10.9617
3158
10.9585
3179
10.9541
3258
10.9497
3242
10.9452
3212
10.9408
3339
10.9364
3285
10.932
3280
10.9276
3312
10.9232
3244
10.9188
3282
10.9144
3174
10.9099
3209
10.9055
3103
10.9011
3257
10.8967
3277
10.8923
3193
10.8879
3204
10.8835
3343
10.8791
3269
10.8746
3209
10.8702
3276
10.8658
3273
10.8614
3297
10.857
3192
10.8526
3224
10.8482
3317
10.8438
3238
10.8393
3178
10.8349
3265
10.8305
3299
10.8261
3221
10.8217
3211
10.8173
3220
10.8129
3259
10.8084
3324
10.804
3306
10.7996
3219
10.7952
3212
10.7908
3251
10.7864
3184
10.782
3347
10.7776
3299
10.7731
3315
10.7687
3276
10.7643
3239
10.7599
3259
10.7555
3380
10.7511
3259
10.7467
3257
10.7423
3193
10.7378
3267
10.7334
3300
10.729
3273
10.7246
3266
10.7202
3202
10.7158
3290
10.7114
3263
10.707
3252
10.7025
3238
10.6981
3311
10.6937
3161
10.6893
3217
10.6849
3226
10.6805
3252
10.6761
3275
10.6717
3295
10.6672
3296
10.6628
3222
10.6584
3296
10.654
3297
10.6496
3260
10.6452
3235
10.6408
3330
10.6364
3348
10.6319
3317
10.6275
3223
10.6231
3263
10.6187
3272
10.6143
3273
10.6099
3321
10.6055
3348
10.6011
3261
10.5966
3301
10.5922
3311
10.5878
3213
10.5834
3333
10.579
3272
10.5746
3269
10.5702
3274
10.5658
3381
10.5613
3313
10.5569
3303
10.5525
3311
10.5481
3342
10.5437
3273
10.5393
3269
10.5349
3316
10.5304
3356
10.526
3395
10.5216
3354
10.5172
3269
10.5128
3284
10.5084
3394
10.504
3334
10.4996
3306
10.4951
3385
10.4907
3385
10.4863
3345
10.4819
3305
10.4775
3254
10.4731
3339
10.4687
3372
10.4643
3293
10.4598
3309
10.4554
3308
10.451
3404
10.4466
3297
10.4422
3274
10.4378
3321
10.4334
3345
10.429
3348
10.4245
3358
10.4201
3297
10.4157
3331
10.4113
3345
10.4069
3349
10.4025
3257
10.3981
3331
10.3937
3329
10.3892
3310
10.3848
3299
10.3804
3360
10.376
3429
10.3716
3328
10.3672
3403
10.3628
3350
10.3584
3360
10.3539
3306
10.3495
3360
10.3451
3357
10.3407
3241
10.3363
3227
10.3319
3343
10.3275
3463
10.3231
3389
10.3186
3387
10.3142
3348
10.3098
3401
10.3054
3376
10.301
3375
10.2966
3288
10.2922
3270
10.2877
3231
10.2833
3370
10.2789
3430
10.2745
3423
10.2701
3278
10.2657
3229
10.2613
3414
10.2569
3368
10.2524
3279
10.248
3362
10.2436
3331
10.2392
3386
10.2348
3365
10.2304
3363
10.226
3400
10.2216
3424
10.2171
3345
10.2127
3288
10.2083
3394
10.2039
3406
10.1995
3338
10.1951
3392
10.1907
3391
10.1863
3315
10.1818
3379
10.1774
3370
10.173
3392
10.1686
3340
10.1642
3349
10.1598
3391
10.1554
3398
10.151
3444
10.1465
3328
10.1421
3437
10.1377
3427
10.1333
3447
10.1289
3401
10.1245
3386
10.1201
3317
10.1157
3337
10.1112
3436
10.1068
3395
10.1024
3398
10.098
3423
10.0936
3400
10.0892
3377
10.0848
3335
10.0804
3418
10.0759
3398
10.0715
3477
10.0671
3440
10.0627
3433
10.0583
3399
10.0539
3416
10.0495
3487
10.0451
3405
10.0406
3451
10.0362
3393
10.0318
3336
10.0274
3434
10.023
3445
10.0186
3483
10.0142
3491
10.0097
3439
10.0053
3350
10.0009
3357
9.99651
3361
9.9921
3413
9.98769
3345
9.98327
3402
9.97808
3404
9.97275
3345
9.96741
3384
9.96207
3480
9.95673
3424
9.9514
3497
9.94606
3356
9.94072
3339
9.93538
3446
9.93004
3448
9.92471
3412
9.91937
3461
9.91403
3469
9.90869
3486
9.90336
3482
9.89802
3466
9.89268
3456
9.88734
3442
9.88201
3411
9.87667
3401
9.87133
3422
9.86599
3441
9.86065
3448
9.85532
3363
9.84998
3416
9.84464
3397
9.8393
3474
9.83397
3476
9.82863
3427
9.82329
3475
9.81795
3490
9.81262
3453
9.80728
3487
9.80194
3443
9.7966
3449
9.79127
3398
9.78593
3477
9.78059
3476
9.77525
3443
9.76991
3557
9.76458
3528
9.75924
3538
9.7539
3469
9.74856
3431
9.74323
3489
9.73789
3528
9.73255
3460
9.72721
3457
9.72188
3365
9.71654
3328
9.7112
3325
9.70586
3373
9.70053
3232
9.69519
3294
9.68985
3376
9.68451
3310
9.67917
3434
9.67384
3370
9.6685
3431
9.66316
3372
9.65782
3408
9.65249
3249
9.64715
3275
9.64181
3255
9.63647
3240
9.63114
3426
9.6258
3907
9.62046
4482
9.61512
5013
9.60979
4589
9.60445
3721
9.59911
3084
9.59377
3003
9.58844
2943
9.5831
2860
9.57776
2916
9.57242
2834
9.56708
2905
9.56175
2928
9.55641
2933
9.55107
2907
9.54573
2931
9.5404
2927
9.53506
2898
9.52972
2862
9.52438
2953
9.51904
2932
9.51371
2885
9.50837
2925
9.50303
2902
9.49769
2871
9.49236
2838
9.48702
3016
9.48168
2938
9.47634
2934
9.47101
2878
9.46567
2835
9.46033
2896
9.45499
2927
9.44966
3015
9.44432
2933
9.43898
2860
9.43364
2928
9.4283
2854
9.42297
2841
9.41763
2956
9.41229
2984
9.40695
3007
9.40162
2910
9.39628
2963
9.39094
2878
9.3856
2903
9.38027
2884
9.37493
2951
9.36959
2948
9.36425
2841
9.35892
2930
9.35358
2955
9.34824
2955
9.3429
2925
9.33757
2951
9.33223
2852
9.32689
2924
9.32155
2913
9.31621
2906
9.31088
2901
9.30554
2872
9.3002
2879
9.29486
2972
9.28953
2902
9.28419
3009
9.27885
2918
9.27351
3005
9.26818
2948
9.26284
2932
9.2575
2890
9.25216
2988
9.24683
2939
9.24149
2957
9.23615
2978
9.23081
2947
9.22547
2984
9.22014
2924
9.2148
2905
9.20946
2943
9.20412
2957
9.19879
2958
9.19345
2895
9.18849
2941
9.18377
2965
9.17906
2926
9.17434
2906
9.16962
2969
9.16491
2942
9.16019
2873
9.15547
2887
9.15075
2984
9.14604
2959
9.14132
2923
9.1366
2919
9.13189
2949
9.12717
2945
9.12245
2912
9.11773
2918
9.11302
2984
9.1083
3016
9.10358
2974
9.09887
2964
9.09415
2889
9.08943
3037
9.08471
2951
9.08
2926
9.07528
2893
9.07056
2942
9.06585
2947
9.06113
3050
9.05641
3002
9.05169
2810
9.04698
2888
9.04226
2979
9.03754
2921
9.03283
2788
9.02811
2753
9.02339
2720
9.01867
2588
9.01396
2691
9.00924
2708
9.00452
2822
8.99981
2774
8.99509
2726
8.99037
2745
8.98565
2703
8.98094
2713
8.97622
2583
8.9715
2615
8.96678
2611
8.96207
2727
8.95735
2874
8.95263
3502
8.94792
4743
8.9432
5579
8.93848
4897
8.93376
3496
8.92905
2581
8.92433
2111
8.91961
2039
8.9149
2047
8.91018
2032
8.90546
2017
8.90074
1968
8.89603
1999
8.89131
2067
8.88659
2056
8.88188
2044
8.87716
2021
8.87244
2047
8.86772
1941
8.86301
1961
8.85829
1949
8.85357
2018
8.84886
2034
8.84414
2065
8.83942
2018
8.8347
2037
8.82999
2001
8.82527
1960
8.82055
1994
8.81583
1978
8.81112
2087
8.8064
2040
8.80168
2017
8.79697
2090
8.79225
2052
8.78753
2076
8.78281
2090
8.7781
2039
8.77338
2044
8.76866
2013
8.76395
2009
8.75923
2070
8.75451
2060
8.74979
2089
8.74508
2015
8.74036
2072
8.73564
2130
8.73093
2029
8.72621
2073
8.72149
2111
8.71677
2033
8.71206
2083
8.70734
2037
8.70262
2058
8.69791
2130
8.69319
2058
8.68847
2089
8.68375
2121
8.67904
2080
8.67432
2096
8.6696
2105
8.66489
2089
8.66017
2127
8.65545
2099
8.65073
2133
8.64602
2104
8.6413
2109
8.63658
2113
8.63187
2111
8.62715
2024
8.62243
2160
8.61771
2138
8.613
2100
8.60828
2199
8.60356
2109
8.59884
2114
8.59413
2170
8.58941
2106
8.58469
2181
8.57998
2072
8.57526
2091
8.57054
2122
8.56582
2177
8.56111
2163
8.55639
2215
8.55167
2148
8.54696
2228
8.54224
2194
8.53752
2236
8.5328
2254
8.52809
2247
8.52337
2227
8.51865
2230
8.51394
2172
8.50922
2166
8.5045
2009
8.49978
2024
8.49507
1940
8.49035
1915
8.48563
1830
8.48092
1819
8.4762
1719
8.47148
1719
8.46676
1725
8.46205
1758
8.45733
1826
8.45261
1750
8.4479
1714
8.44318
1727
8.43846
1836
8.43374
1922
8.42903
2208
8.42431
2544
8.41959
3048
8.41488
3362
8.41016
4292
8.40544
5756
8.40072
5595
8.39601
3322
8.39129
1384
8.38657
701
8.38186
601
8.37714
568
8.37242
582
8.3677
619
8.36299
631
8.35827
687
8.35355
737
8.34883
815
8.34412
1050
8.3394
1108
8.33468
927
8.32997
756
8.32525
600
8.32053
561
8.31581
514
8.3111
471
8.30638
437
8.30166
415
8.29695
464
8.29223
470
8.28751
437
8.28279
476
8.27808
431
8.27336
435
8.26864
458
8.26393
438
8.25921
429
8.25449
442
8.24977
430
8.24506
472
8.24189
441
8.2395
437
8.23711
442
8.23471
461
8.23232
470
8.22992
439
8.22753
444
8.22513
441
8.22274
415
8.22034
444
8.21795
432
8.21555
458
8.21316
439
8.21076
427
8.20837
409
8.20597
431
8.20358
453
8.20118
418
8.19879
468
8.19639
446
8.194
438
8.1916
455
8.18921
475
8.18681
480
8.18442
465
8.18202
483
8.17963
474
8.17723
468
8.17484
484
8.17244
467
8.17005
459
8.16765
401
8.16526
383
8.16286
404
8.16047
399
8.15807
380
8.15568
343
8.15328
344
8.15089
411
8.14849
383
8.1461
373
8.1437
409
8.14131
438
8.13892
422
8.13652
411
8.13412
444
8.13173
504
8.12934
642
8.12694
938
8.12455
1168
8.12215
1269
8.11976
811
8.11736
401
8.11497
187
8.11257
177
8.11018
170
8.10778
168
8.10539
159
8.10299
172
8.1006
166
8.0982
161
8.09581
163
8.09341
176
8.09102
155
8.08862
164
8.08623
167
8.08383
169
8.08144
177
8.07904
175
8.07665
156
8.07425
176
8.07186
179
8.06946
164
8.06707
184
8.06467
172
8.06228
178
8.05988
161
8.05749
163
8.05509
169
8.0527
176
8.0503
169
8.04791
166
8.04551
169
8.04312
158
8.04072
172
8.03833
179
8.03593
203
8.03354
162
8.03115
184
8.02875
172
8.02635
177
8.02396
185
8.02157
187
8.01843
174
8.01139
191
8.00436
193
7.99732
227
7.99029
255
7.98326
227
7.97622
169
7.96919
184
7.96215
164
7.95512
154
7.94808
166
7.94105
166
7.93401
149
7.92698
152
7.91994
159
7.91291
169
7.90588
151
7.89884
161
7.89181
141
7.88477
172
7.87774
164
7.8707
165
7.86367
158
7.85663
145
7.8496
180
7.84256
169
7.83553
170
7.82849
162
7.82146
159
7.81443
173
7.80739
174
7.80036
162
7.79332
168
7.78629
152
7.77925
176
7.77222
165
7.76518
158
7.75815
152
7.75111
150
7.74408
168
7.73705
181
7.73001
168
7.72298
144
7.71594
148
7.70891
183
7.70187
147
7.69484
161
7.6878
182
7.68077
190
7.67373
197
7.6667
191
7.65967
176
7.65263
171
7.6456
183
7.63856
204
7.63153
244
7.62449
241
7.61746
177
7.61042
144
7.60339
156
7.59635
168
7.58932
145
7.58228
172
7.57525
157
7.56822
137
7.56118
173
7.55415
154
7.54711
149
7.54008
150
7.53304
164
7.52601
166
7.51897
153
7.51194
151
7.5049
154
7.49787
143
7.49084
132
7.4838
153
7.47677
149
7.46973
154
7.4627
171
7.45566
148
7.44863
154
7.44159
182
7.43456
180
7.42752
137
7.42049
170
7.41346
157
7.40642
173
7.39939
174
7.39235
153
7.38532
152
7.37828
155
7.37125
167
7.36421
190
7.35718
172
7.35014
155
7.34311
162
7.33607
129
7.32904
161
7.32201
162
7.31497
150
7.30794
169
7.3009
165
7.29387
164
7.28683
163
7.2798
178
7.27276
172
7.26573
179
7.25869
179
7.25166
161
7.24463
166
7.23759
155
7.23056
161
7.22352
174
7.21649
194
7.20945
187
7.20242
162
7.19538
153
7.18835
173
7.18131
170
7.17428
138
7.16724
158
7.16021
179
7.15318
146
7.14614
137
7.13911
171
7.13207
168
7.12504
169
7.118
151
7.11097
179
7.10393
202
7.0969
219
7.08986
218
7.08283
206
7.08185
200
7.08185
184
7.08185
205
7.08185
190
7.08185
191
7.08185
183
7.08185
180
7.08185
160
7.08185
145
7.08185
145
7.08185
120
7.08185
117
7.08185
100
7.08185
91
7.08185
90
7.08185
90
7.08185
99
7.08185
109
7.08185
86
7.08185
62
7.08185
41
7.08185
26
7.08185
20
7.08185
O 1s/4
Not Specified
2019
3
8
14
36
22
0
4
   Lens Mode:Hybrid   Resolution:Pass energy 40    Iris(Aperture):slot(Slot)
   Anode:Mono (Al)(140 W)   Step(meV): 100.0    Dwell(ms): 200        Sweeps: 10       Acqn. Time(s): 402     
   Acquired On :19/03/08 14:36:22   C/N :On
   
XPS
14349
18251
2
Mono (Al)
1486.61
140
1E+37
1E+37
1170
1170
1E+37
1E+37
FAT
40
1E+37
-4.4431
0
1E+37
1E+37
1E+37
1E+37
O
1s
-1
Kinetic Energy
eV
947.61
0.1
2
Intensity
d
Transmission
d
pulse counting
0.2
10
0
1E+37
1E+37
1E+37
0
402
1984
3881
0.948828
0.959288
2175
0.959288
2169
0.959236
2187
0.959184
2200
0.959131
2237
0.959079
2162
0.959027
2119
0.958975
2159
0.958922
2105
0.95887
2095
0.958818
2148
0.958765
2210
0.958713
2161
0.958661
2155
0.958608
2122
0.958556
2179
0.958504
2201
0.958452
2171
0.958399
2165
0.958347
2171
0.958295
2144
0.958242
2149
0.95819
2185
0.958138
2167
0.958085
2205
0.958033
2225
0.957981
2144
0.957929
2096
0.957876
2146
0.957824
2175
0.957772
2176
0.957719
2174
0.957667
2141
0.957615
2171
0.957562
2135
0.95751
2142
0.957458
2145
0.957406
2134
0.957353
2192
0.957301
2170
0.957249
2155
0.957196
2184
0.957144
2165
0.957092
2130
0.957039
2092
0.956987
2106
0.956935
2079
0.956882
2070
0.95683
2129
0.956778
2113
0.956726
2112
0.956673
2149
0.956621
2140
0.956569
2165
0.956516
2129
0.956464
2153
0.956412
2165
0.95636
2110
0.956307
2128
0.956255
2145
0.956203
2120
0.95615
2108
0.956098
2173
0.956046
2216
0.955993
2182
0.955941
2149
0.955889
2254
0.955836
2337
0.955784
2361
0.955732
2359
0.95568
2397
0.955627
2515
0.955575
2570
0.955523
2561
0.95547
2679
0.955418
2833
0.955366
2860
0.955314
2918
0.955261
3076
0.955209
3182
0.955157
3228
0.955104
3287
0.955052
3382
0.955
3447
0.954947
3503
0.954895
3529
0.954843
3555
0.95479
3688
0.954738
3759
0.954686
3729
0.954634
3784
0.954581
3848
0.954529
3881
0.954477
3802
0.954424
3795
0.954372
3784
0.95432
3732
0.954267
3647
0.954215
3596
0.954163
3572
0.954111
3492
0.954058
3340
0.954006
3138
0.953954
3036
0.953901
2948
0.953849
2800
0.953797
2642
0.953744
2530
0.953692
2407
0.95364
2319
0.953588
2280
0.953535
2231
0.953483
2214
0.953431
2222
0.953378
2165
0.953326
2112
0.953274
2097
0.953221
2074
0.953169
2077
0.953117
2097
0.953065
2083
0.953012
2111
0.95296
2086
0.952908
2077
0.952855
2084
0.952803
2094
0.952751
2068
0.952698
2060
0.952646
2135
0.952594
2126
0.952542
2044
0.952489
2091
0.952437
2120
0.952385
2128
0.952332
2083
0.95228
2042
0.952228
2046
0.952175
2045
0.952123
2038
0.952071
2131
0.952018
2111
0.951966
2108
0.951914
2106
0.951862
2082
0.951809
2103
0.951757
2077
0.951705
2035
0.951652
2105
0.9516
2116
0.951548
2079
0.951496
2043
0.951443
2044
0.951391
2049
0.951339
2063
0.951286
2134
0.951234
2124
0.951182
2100
0.951129
2126
0.951077
2077
0.951025
2074
0.950972
2119
0.95092
2067
0.950868
2042
0.950816
2047
0.950763
2092
0.950711
2086
0.950659
2061
0.950606
2097
0.950554
2116
0.950502
2101
0.950449
2055
0.950397
2090
0.950345
2144
0.950293
2147
0.95024
2112
0.950188
2099
0.950136
2110
0.950083
2064
0.950031
2066
0.949979
2085
0.949926
2083
0.949874
2093
0.949822
2110
0.94977
2097
0.949717
2038
0.949665
2039
0.949613
2094
0.94956
2055
0.949508
2043
0.949456
2056
0.949403
2105
0.949351
2097
0.949299
2081
0.949247
2072
0.949194
1995
0.949142
1984
0.94909
2052
0.949037
2070
0.948985
2092
0.948933
2103
0.94888
2126
0.948828
N 1s/5
Not Specified
2019
3
8
14
36
22
0
4
   Lens Mode:Hybrid   Resolution:Pass energy 40    Iris(Aperture):slot(Slot)
   Anode:Mono (Al)(140 W)   Step(meV): 100.0    Dwell(ms): 300        Sweeps: 10       Acqn. Time(s): 603     
   Acquired On :19/03/08 14:36:22   C/N :On
   
XPS
14349
18251
2
Mono (Al)
1486.61
140
1E+37
1E+37
1170
1170
1E+37
1E+37
FAT
40
1E+37
-4.4431
0
1E+37
1E+37
1E+37
1E+37
N
1s
-1
Kinetic Energy
eV
1079.61
0.1
2
Intensity
d
Transmission
d
pulse counting
0.3
10
0
1E+37
1E+37
1E+37
0
402
2053
10130
0.890889
0.897914
2626
0.897914
2613
0.897879
2602
0.897844
2638
0.897809
2661
0.897774
2654
0.897739
2660
0.897703
2640
0.897668
2670
0.897633
2615
0.897598
2628
0.897563
2668
0.897528
2669
0.897493
2612
0.897458
2646
0.897422
2777
0.897387
2755
0.897352
2713
0.897317
2682
0.897282
2626
0.897247
2631
0.897212
2578
0.897177
2662
0.897141
2729
0.897106
2664
0.897071
2609
0.897036
2606
0.897001
2626
0.896966
2599
0.896931
2630
0.896896
2583
0.89686
2554
0.896825
2570
0.89679
2591
0.896755
2601
0.89672
2535
0.896685
2544
0.89665
2494
0.896615
2497
0.896579
2560
0.896544
2514
0.896509
2474
0.896474
2468
0.896439
2417
0.896404
2409
0.896369
2451
0.896334
2478
0.896298
2417
0.896263
2373
0.896228
2375
0.896193
2377
0.896158
2321
0.896123
2292
0.896088
2344
0.896053
2349
0.896017
2296
0.895982
2312
0.895947
2320
0.895912
2322
0.895877
2271
0.895842
2248
0.895807
2245
0.895772
2223
0.895736
2278
0.895701
2315
0.895666
2241
0.895631
2217
0.895596
2240
0.895561
2309
0.895526
2304
0.895491
2397
0.895455
2468
0.89542
2468
0.895385
2531
0.89535
2628
0.895315
2823
0.89528
2993
0.895245
3210
0.89521
3552
0.895174
3836
0.895139
4287
0.895104
4823
0.895069
5342
0.895034
6015
0.894999
6694
0.894964
7293
0.894929
7918
0.894893
8532
0.894858
9044
0.894823
9509
0.894788
9890
0.894753
10063
0.894718
10130
0.894683
10051
0.894648
9954
0.894612
9601
0.894577
9145
0.894542
8757
0.894507
8125
0.894472
7795
0.894437
7472
0.894402
7006
0.894367
6863
0.894331
6628
0.894296
6490
0.894261
6367
0.894226
6189
0.894191
6125
0.894156
5903
0.894121
5602
0.894086
5378
0.89405
5051
0.894015
4661
0.89398
4263
0.893945
3847
0.89391
3412
0.893875
3141
0.89384
2904
0.893805
2690
0.893769
2521
0.893734
2450
0.893699
2358
0.893664
2343
0.893629
2301
0.893594
2242
0.893559
2198
0.893524
2207
0.893488
2195
0.893453
2132
0.893418
2106
0.893383
2147
0.893348
2100
0.893313
2053
0.893278
2084
0.893243
2106
0.893207
2095
0.893172
2159
0.893137
2154
0.893102
2169
0.893067
2216
0.893032
2182
0.892997
2156
0.892962
2182
0.892926
2142
0.892891
2115
0.892856
2125
0.892821
2137
0.892786
2090
0.892751
2187
0.892716
2215
0.892681
2156
0.892645
2106
0.89261
2104
0.892575
2121
0.89254
2119
0.892505
2170
0.89247
2104
0.892435
2100
0.8924
2158
0.892364
2167
0.892329
2139
0.892294
2148
0.892259
2144
0.892224
2130
0.892189
2141
0.892154
2121
0.892119
2101
0.892083
2132
0.892048
2144
0.892013
2095
0.891978
2127
0.891943
2160
0.891908
2115
0.891873
2108
0.891838
2169
0.891802
2171
0.891767
2139
0.891732
2121
0.891697
2102
0.891662
2085
0.891627
2059
0.891592
2090
0.891557
2137
0.891521
2148
0.891486
2157
0.891451
2151
0.891416
2142
0.891381
2084
0.891346
2141
0.891311
2128
0.891276
2099
0.89124
2109
0.891205
2110
0.89117
2084
0.891135
2156
0.8911
2131
0.891065
2143
0.89103
2171
0.890995
2170
0.890959
2208
0.890924
2175
0.890889
C 1s/6
Not Specified
2019
3
8
14
36
22
0
4
   Lens Mode:Hybrid   Resolution:Pass energy 40    Iris(Aperture):slot(Slot)
   Anode:Mono (Al)(140 W)   Step(meV): 100.0    Dwell(ms): 300        Sweeps: 10       Acqn. Time(s): 603     
   Acquired On :19/03/08 14:36:22   C/N :On
   
XPS
14349
18251
2
Mono (Al)
1486.61
140
1E+37
1E+37
1170
1170
1E+37
1E+37
FAT
40
1E+37
-4.4431
0
1E+37
1E+37
1E+37
1E+37
C
1s
-1
Kinetic Energy
eV
1191.61
0.1
2
Intensity
d
Transmission
d
pulse counting
0.3
10
0
1E+37
1E+37
1E+37
0
402
629
12441
0.851549
0.858574
1623
0.858574
1601
0.858539
1617
0.858504
1645
0.858469
1563
0.858434
1593
0.858399
1598
0.858363
1566
0.858328
1596
0.858293
1619
0.858258
1542
0.858223
1594
0.858188
1623
0.858153
1645
0.858118
1603
0.858082
1540
0.858047
1590
0.858012
1574
0.857977
1544
0.857942
1544
0.857907
1542
0.857872
1537
0.857837
1524
0.857801
1545
0.857766
1520
0.857731
1513
0.857696
1478
0.857661
1460
0.857626
1544
0.857591
1541
0.857556
1541
0.85752
1503
0.857485
1521
0.85745
1506
0.857415
1517
0.85738
1532
0.857345
1484
0.85731
1478
0.857275
1484
0.857239
1485
0.857204
1568
0.857169
1601
0.857134
1583
0.857099
1612
0.857064
1625
0.857029
1662
0.856994
1672
0.856958
1672
0.856923
1646
0.856888
1651
0.856853
1659
0.856818
1697
0.856783
1689
0.856748
1737
0.856713
1756
0.856677
1696
0.856642
1660
0.856607
1672
0.856572
1677
0.856537
1670
0.856502
1655
0.856467
1660
0.856432
1670
0.856396
1651
0.856361
1651
0.856326
1649
0.856291
1636
0.856256
1724
0.856221
1764
0.856186
1751
0.856151
1798
0.856115
1799
0.85608
1889
0.856045
1954
0.85601
2054
0.855975
2231
0.85594
2327
0.855905
2527
0.85587
2692
0.855834
2901
0.855799
3105
0.855764
3281
0.855729
3465
0.855694
3572
0.855659
3653
0.855624
3670
0.855589
3709
0.855553
3730
0.855518
3743
0.855483
3672
0.855448
3528
0.855413
3474
0.855378
3405
0.855343
3221
0.855308
3116
0.855272
3087
0.855237
2967
0.855202
2893
0.855167
2988
0.855132
3114
0.855097
3274
0.855062
3579
0.855027
3946
0.854991
4344
0.854956
4848
0.854921
5315
0.854886
5841
0.854851
6331
0.854816
6832
0.854781
7452
0.854746
7972
0.85471
8349
0.854675
8980
0.85464
9709
0.854605
10186
0.85457
10720
0.854535
11477
0.8545
11988
0.854465
12190
0.854429
12441
0.854394
12367
0.854359
11970
0.854324
11307
0.854289
10187
0.854254
9098
0.854219
7793
0.854184
6397
0.854148
5251
0.854113
4191
0.854078
3312
0.854043
2577
0.854008
2046
0.853973
1652
0.853938
1283
0.853903
1126
0.853867
1008
0.853832
886
0.853797
854
0.853762
798
0.853727
754
0.853692
777
0.853657
715
0.853622
751
0.853586
780
0.853551
754
0.853516
712
0.853481
724
0.853446
734
0.853411
708
0.853376
707
0.853341
705
0.853305
698
0.85327
666
0.853235
655
0.8532
682
0.853165
672
0.85313
676
0.853095
682
0.85306
691
0.853024
685
0.852989
690
0.852954
687
0.852919
663
0.852884
650
0.852849
669
0.852814
648
0.852779
649
0.852743
691
0.852708
667
0.852673
671
0.852638
680
0.852603
680
0.852568
666
0.852533
696
0.852498
686
0.852462
660
0.852427
649
0.852392
649
0.852357
629
0.852322
657
0.852287
705
0.852252
713
0.852217
664
0.852181
652
0.852146
646
0.852111
660
0.852076
675
0.852041
670
0.852006
687
0.851971
686
0.851936
653
0.8519
676
0.851865
702
0.85183
669
0.851795
649
0.85176
679
0.851725
712
0.85169
725
0.851655
712
0.851619
691
0.851584
695
0.851549
Cl 2p/7
Not Specified
2019
3
8
14
36
22
0
4
   Lens Mode:Hybrid   Resolution:Pass energy 40    Iris(Aperture):slot(Slot)
   Anode:Mono (Al)(140 W)   Step(meV): 100.0    Dwell(ms): 450        Sweeps: 10       Acqn. Time(s): 904     
   Acquired On :19/03/08 14:36:22   C/N :On
   
XPS
14349
18251
2
Mono (Al)
1486.61
140
1E+37
1E+37
1170
1170
1E+37
1E+37
FAT
40
1E+37
-4.4431
0
1E+37
1E+37
1E+37
1E+37
Cl
2p
-1
Kinetic Energy
eV
1277.61
0.1
2
Intensity
d
Transmission
d
pulse counting
0.45
10
0
1E+37
1E+37
1E+37
0
402
352
4284
0.827116
0.832268
609
0.832268
626
0.832243
620
0.832217
585
0.832191
593
0.832165
623
0.83214
611
0.832114
599
0.832088
607
0.832062
589
0.832036
560
0.832011
599
0.831985
619
0.831959
618
0.831933
608
0.831908
574
0.831882
603
0.831856
636
0.83183
611
0.831805
631
0.831779
611
0.831753
585
0.831727
542
0.831702
577
0.831676
602
0.83165
583
0.831624
602
0.831599
593
0.831573
594
0.831547
622
0.831521
599
0.831495
586
0.83147
634
0.831444
628
0.831418
633
0.831392
631
0.831367
616
0.831341
607
0.831315
643
0.831289
649
0.831264
617
0.831238
588
0.831212
582
0.831186
605
0.831161
649
0.831135
626
0.831109
597
0.831083
629
0.831058
588
0.831032
568
0.831006
606
0.83098
632
0.830954
658
0.830929
629
0.830903
640
0.830877
627
0.830851
630
0.830826
648
0.8308
635
0.830774
618
0.830748
615
0.830723
648
0.830697
668
0.830671
653
0.830645
638
0.83062
638
0.830594
657
0.830568
656
0.830542
662
0.830517
660
0.830491
679
0.830465
685
0.830439
737
0.830414
774
0.830388
850
0.830362
927
0.830336
1008
0.83031
1116
0.830285
1243
0.830259
1400
0.830233
1600
0.830207
1798
0.830182
1988
0.830156
2239
0.83013
2467
0.830104
2556
0.830079
2586
0.830053
2531
0.830027
2539
0.830001
2482
0.829976
2365
0.82995
2304
0.829924
2227
0.829898
2194
0.829872
2242
0.829847
2373
0.829821
2657
0.829795
3005
0.829769
3344
0.829744
3633
0.829718
3875
0.829692
4098
0.829666
4284
0.829641
4272
0.829615
4168
0.829589
3862
0.829563
3382
0.829538
2884
0.829512
2465
0.829486
2075
0.82946
1752
0.829435
1469
0.829409
1221
0.829383
1047
0.829357
939
0.829332
825
0.829306
763
0.82928
744
0.829254
711
0.829228
714
0.829203
708
0.829177
684
0.829151
676
0.829125
686
0.8291
711
0.829074
756
0.829048
794
0.829022
788
0.828997
815
0.828971
875
0.828945
869
0.828919
808
0.828894
792
0.828868
762
0.828842
727
0.828816
712
0.82879
642
0.828765
572
0.828739
547
0.828713
506
0.828687
479
0.828662
439
0.828636
428
0.82861
415
0.828584
416
0.828559
394
0.828533
386
0.828507
382
0.828481
391
0.828456
373
0.82843
369
0.828404
393
0.828378
376
0.828353
380
0.828327
365
0.828301
381
0.828275
385
0.82825
377
0.828224
373
0.828198
378
0.828172
367
0.828146
391
0.828121
374
0.828095
380
0.828069
374
0.828043
371
0.828018
368
0.827992
375
0.827966
389
0.82794
406
0.827915
378
0.827889
376
0.827863
415
0.827837
392
0.827812
352
0.827786
369
0.82776
384
0.827734
391
0.827709
381
0.827683
371
0.827657
420
0.827631
438
0.827605
415
0.82758
405
0.827554
372
0.827528
370
0.827502
398
0.827477
412
0.827451
431
0.827425
409
0.827399
386
0.827374
385
0.827348
387
0.827322
381
0.827296
397
0.827271
395
0.827245
392
0.827219
405
0.827193
392
0.827168
383
0.827142
388
0.827116
P 2p/8
Not Specified
2019
3
8
14
36
22
0
4
   Lens Mode:Hybrid   Resolution:Pass energy 40    Iris(Aperture):slot(Slot)
   Anode:Mono (Al)(140 W)   Step(meV): 100.0    Dwell(ms): 426        Sweeps: 10       Acqn. Time(s): 1025    
   Acquired On :19/03/08 14:36:22   C/N :On
   
XPS
14349
18251
2
Mono (Al)
1486.61
140
1E+37
1E+37
1170
1170
1E+37
1E+37
FAT
40
1E+37
-4.4431
0
1E+37
1E+37
1E+37
1E+37
P
2p
-1
Kinetic Energy
eV
1344.61
0.1
2
Intensity
d
Transmission
d
pulse counting
0.4255
10
0
1E+37
1E+37
1E+37
0
482
295
382
0.802385
0.812515
318
0.812515
326
0.812473
314
0.81243
319
0.812388
345
0.812346
348
0.812304
356
0.812262
352
0.812219
345
0.812177
348
0.812135
346
0.812093
334
0.812051
347
0.812008
350
0.811966
335
0.811924
335
0.811882
315
0.81184
326
0.811797
345
0.811755
325
0.811713
320
0.811671
342
0.811629
321
0.811586
332
0.811544
344
0.811502
343
0.81146
351
0.811417
346
0.811375
358
0.811333
342
0.811291
338
0.811249
319
0.811206
337
0.811164
341
0.811122
326
0.81108
324
0.811038
346
0.810995
328
0.810953
323
0.810911
342
0.810869
331
0.810827
340
0.810784
360
0.810742
356
0.8107
357
0.810658
348
0.810616
347
0.810573
337
0.810531
321
0.810489
328
0.810447
323
0.810404
324
0.810362
344
0.81032
343
0.810278
341
0.810236
343
0.810193
351
0.810151
355
0.810109
342
0.810067
329
0.810025
340
0.809982
347
0.80994
344
0.809898
338
0.809856
342
0.809814
337
0.809771
342
0.809729
342
0.809687
319
0.809645
334
0.809603
338
0.80956
341
0.809518
344
0.809476
355
0.809434
333
0.809391
332
0.809349
356
0.809307
365
0.809265
335
0.809223
342
0.80918
354
0.809138
319
0.809096
328
0.809054
337
0.809012
322
0.808969
314
0.808927
324
0.808885
319
0.808843
317
0.808801
330
0.808758
311
0.808716
295
0.808674
329
0.808632
354
0.80859
359
0.808547
360
0.808505
357
0.808463
351
0.808421
333
0.808379
343
0.808336
373
0.808294
347
0.808252
346
0.80821
334
0.808168
331
0.808125
312
0.808083
334
0.808041
351
0.807999
350
0.807956
327
0.807914
329
0.807872
361
0.80783
362
0.807788
343
0.807745
317
0.807703
329
0.807661
345
0.807619
351
0.807577
366
0.807534
362
0.807492
345
0.80745
349
0.807408
327
0.807366
326
0.807323
326
0.807281
333
0.807239
322
0.807197
332
0.807155
351
0.807112
347
0.80707
339
0.807028
361
0.806986
359
0.806944
345
0.806901
336
0.806859
334
0.806817
335
0.806775
343
0.806732
352
0.80669
347
0.806648
331
0.806606
352
0.806564
350
0.806521
355
0.806479
359
0.806437
365
0.806395
359
0.806353
351
0.80631
374
0.806268
363
0.806226
359
0.806184
356
0.806142
366
0.806099
362
0.806057
326
0.806015
343
0.805973
369
0.805931
357
0.805888
357
0.805846
360
0.805804
363
0.805762
338
0.805719
350
0.805677
353
0.805635
332
0.805593
335
0.805551
333
0.805508
332
0.805466
358
0.805424
358
0.805382
358
0.80534
358
0.805297
339
0.805255
344
0.805213
347
0.805171
358
0.805129
349
0.805086
357
0.805044
357
0.805002
344
0.80496
359
0.804918
382
0.804875
363
0.804833
352
0.804791
350
0.804749
356
0.804707
351
0.804664
334
0.804622
333
0.80458
336
0.804538
348
0.804496
336
0.804453
323
0.804411
315
0.804369
343
0.804327
342
0.804284
347
0.804242
363
0.8042
351
0.804158
335
0.804116
346
0.804073
345
0.804031
340
0.803989
355
0.803947
340
0.803905
347
0.803862
354
0.80382
364
0.803778
349
0.803736
340
0.803694
346
0.803651
364
0.803609
371
0.803567
362
0.803525
325
0.803483
349
0.80344
365
0.803398
337
0.803356
357
0.803314
352
0.803271
348
0.803229
375
0.803187
358
0.803145
344
0.803103
341
0.80306
347
0.803018
367
0.802976
365
0.802934
330
0.802892
352
0.802849
341
0.802807
327
0.802765
350
0.802723
340
0.802681
349
0.802638
333
0.802596
350
0.802554
345
0.802512
358
0.80247
322
0.802427
345
0.802385
Br 3d/9
Not Specified
2019
3
8
14
36
22
0
4
   Lens Mode:Hybrid   Resolution:Pass energy 40    Iris(Aperture):slot(Slot)
   Anode:Mono (Al)(140 W)   Step(meV): 100.0    Dwell(ms): 426        Sweeps: 10       Acqn. Time(s): 855     
   Acquired On :19/03/08 14:36:22   C/N :On
   
XPS
14349
18251
2
Mono (Al)
1486.61
140
1E+37
1E+37
1170
1170
1E+37
1E+37
FAT
40
1E+37
-4.4431
0
1E+37
1E+37
1E+37
1E+37
Br
3d
-1
Kinetic Energy
eV
1412.61
0.1
2
Intensity
d
Transmission
d
pulse counting
0.4255
10
0
1E+37
1E+37
1E+37
0
402
294
360
0.775373
0.783814
324
0.783814
313
0.783772
326
0.78373
340
0.783687
307
0.783645
319
0.783603
327
0.783561
306
0.783519
319
0.783476
346
0.783434
302
0.783392
316
0.78335
317
0.783307
295
0.783265
302
0.783223
328
0.783181
332
0.783139
326
0.783096
335
0.783054
344
0.783012
347
0.78297
339
0.782928
317
0.782885
316
0.782843
313
0.782801
314
0.782759
322
0.782717
329
0.782674
327
0.782632
350
0.78259
349
0.782548
336
0.782506
319
0.782463
298
0.782421
317
0.782379
330
0.782337
314
0.782295
315
0.782252
329
0.78221
327
0.782168
337
0.782126
343
0.782084
326
0.782041
318
0.781999
336
0.781957
340
0.781915
317
0.781872
315
0.78183
324
0.781788
338
0.781746
335
0.781704
322
0.781661
345
0.781619
337
0.781577
318
0.781535
344
0.781493
338
0.78145
321
0.781408
341
0.781366
341
0.781324
313
0.781282
323
0.781239
333
0.781197
324
0.781155
346
0.781113
322
0.781071
316
0.781028
329
0.780986
319
0.780944
332
0.780902
322
0.780859
316
0.780817
351
0.780775
345
0.780733
316
0.780691
341
0.780648
341
0.780606
309
0.780564
330
0.780522
333
0.78048
353
0.780437
335
0.780395
321
0.780353
331
0.780311
339
0.780269
336
0.780226
313
0.780184
322
0.780142
338
0.7801
325
0.780058
294
0.780015
318
0.779973
323
0.779931
313
0.779889
345
0.779847
332
0.779804
333
0.779762
321
0.77972
325
0.779678
346
0.779635
334
0.779593
344
0.779551
328
0.779509
336
0.779467
333
0.779424
326
0.779382
311
0.77934
323
0.779298
321
0.779256
319
0.779213
313
0.779171
310
0.779129
331
0.779087
332
0.779045
317
0.779002
322
0.77896
300
0.778918
326
0.778876
351
0.778834
355
0.778791
334
0.778749
310
0.778707
314
0.778665
328
0.778623
330
0.77858
336
0.778538
341
0.778496
347
0.778454
342
0.778412
318
0.778369
307
0.778327
322
0.778285
330
0.778243
321
0.7782
345
0.778158
332
0.778116
297
0.778074
328
0.778032
321
0.777989
328
0.777947
331
0.777905
343
0.777863
336
0.777821
340
0.777778
323
0.777736
319
0.777694
335
0.777652
332
0.77761
317
0.777567
306
0.777525
337
0.777483
357
0.777441
326
0.777399
316
0.777356
337
0.777314
330
0.777272
306
0.77723
326
0.777187
336
0.777145
346
0.777103
339
0.777061
332
0.777019
339
0.776976
328
0.776934
328
0.776892
349
0.77685
354
0.776808
334
0.776765
314
0.776723
319
0.776681
315
0.776639
300
0.776597
313
0.776554
327
0.776512
360
0.77647
338
0.776428
326
0.776386
329
0.776343
324
0.776301
320
0.776259
316
0.776217
326
0.776174
335
0.776132
322
0.77609
311
0.776048
302
0.776006
305
0.775963
327
0.775921
342
0.775879
342
0.775837
336
0.775795
329
0.775752
345
0.77571
334
0.775668
321
0.775626
326
0.775584
332
0.775541
321
0.775499
323
0.775457
336
0.775415
308
0.775373
end of experiment
