# Supplementary material for: Function-adaptive clustered nanoparticles reverse Streptococcus mutans dental biofilm and maintain microbiota balance
Source: Commun Biol. 2021 Jul 15;4:846. doi: 10.1038/s42003-021-02372-y (PMC8282845; doi:10.1038/s42003-021-02372-y)
Supplement: Supplementary file 3 — Supplementary Data 1 [file 42003_2021_2372_MOESM3_ESM.zip › Supplementary data 1/Raw data for Figure 2d, e/yo030819_CHX NPS.vms]

VAMAS Surface Chemical Analysis Standard Data Transfer Format 1988 May 4
Not Specified
Kratos Axis
Not Specified
/data_temp/yo030819_04.dset
0
MAP
REGULAR
7
1
32768
32768
1
Angle
degree
0
0
0
0
7
Survey/2
Not Specified
2019
3
8
11
42
43
0
4
   Lens Mode:Hybrid   Resolution:Pass energy 160   Iris(Aperture):slot(Slot)
   Anode:Mono (Al)(140 W)   Step(meV): 1000.0   Dwell(ms): 100        Sweeps: 2        Acqn. Time(s): 220     
   Acquired On :19/03/08 11:42:43   C/N :On
   
XPS
14349
18251
1
Mono (Al)
1486.61
140
1E+37
1E+37
1170
1170
1E+37
1E+37
FAT
160
1E+37
-4.4431
0
1E+37
1E+37
1E+37
1E+37
Wide
None
-1
Kinetic Energy
eV
386.61
1
2
Intensity
d
Transmission
d
pulse counting
0.1
2
0
1E+37
1E+37
1E+37
0
2202
21
7051
7.08185
11.1082
2533
10.9994
2433
11.001
2474
11.0026
2507
11.0041
2433
11.0057
2434
11.0073
2469
11.0089
2382
11.0104
2369
11.012
2450
11.0136
2400
11.0152
2391
11.0167
2398
11.0183
2455
11.0199
2413
11.0214
2404
11.023
2383
11.0246
2461
11.0262
2406
11.0277
2501
11.0293
2455
11.0309
2417
11.0325
2481
11.034
2496
11.0356
2503
11.0372
2428
11.0387
2392
11.0403
2506
11.0419
2506
11.0435
2513
11.045
2612
11.0466
2810
11.0482
2700
11.0497
2513
11.0513
2592
11.0529
2538
11.0545
2520
11.056
2584
11.0576
2509
11.0592
2520
11.0608
2572
11.0623
2622
11.0639
2542
11.0655
2490
11.067
2608
11.0686
2670
11.0702
2620
11.0718
2528
11.0733
2557
11.0749
2567
11.0765
2581
11.0781
2578
11.0796
2629
11.0812
2591
11.0828
2622
11.0843
2629
11.0859
2615
11.0875
2690
11.0891
2635
11.0906
2657
11.0922
2648
11.0938
2700
11.0954
2757
11.0969
2753
11.0985
2716
11.1001
2749
11.1016
2688
11.1032
2668
11.1048
2824
11.1064
2770
11.1079
2802
11.1082
2699
11.1075
2728
11.1068
2725
11.1061
2748
11.1054
2741
11.1047
2744
11.104
2762
11.1033
2825
11.1026
2855
11.1019
2838
11.1011
2833
11.1004
2782
11.0997
2776
11.099
2879
11.0983
2894
11.0976
2901
11.0969
2872
11.0962
2844
11.0955
2823
11.0948
2866
11.0941
2879
11.0934
2889
11.0927
2863
11.092
2940
11.0913
2911
11.0906
2957
11.0899
2917
11.0892
3000
11.0885
3015
11.0878
3152
11.0871
3117
11.0864
3129
11.0857
3065
11.0849
3014
11.0842
2965
11.0835
3006
11.0828
2951
11.0821
2987
11.0814
2994
11.0807
2922
11.08
2914
11.0793
2878
11.0786
2862
11.0779
2820
11.0772
2809
11.0765
2811
11.0758
2875
11.0751
2853
11.0744
2969
11.0737
3002
11.073
3079
11.0723
3225
11.0716
3143
11.0709
3161
11.0702
3190
11.0695
3090
11.0687
3002
11.068
2868
11.0673
2808
11.0666
2834
11.0659
2765
11.0652
2722
11.0645
2733
11.0638
2690
11.0631
2555
11.0624
2541
11.0617
2482
11.061
2449
11.0603
2492
11.0596
2429
11.0589
2492
11.0582
2439
11.0575
2445
11.0568
2474
11.0561
2418
11.0554
2397
11.0547
2424
11.054
2421
11.0533
2492
11.0525
2399
11.0518
2484
11.0511
2473
11.0504
2479
11.0497
2500
11.049
2497
11.0483
2494
11.0476
2450
11.0469
2400
11.0462
2546
11.0455
2497
11.0448
2487
11.0441
2533
11.0434
2459
11.0427
2482
11.042
2526
11.0413
2562
11.0406
2576
11.0399
2565
11.0392
2488
11.0385
2441
11.0378
2505
11.0371
2500
11.0363
2501
11.0356
2483
11.0349
2470
11.0342
2540
11.0335
2515
11.0328
2431
11.0321
2541
11.0314
2550
11.0307
2473
11.03
2468
11.0293
2563
11.0286
2508
11.0279
2546
11.0272
2554
11.0265
2582
11.0258
2597
11.0251
2541
11.0244
2541
11.0237
2530
11.023
2561
11.0223
2555
11.0216
2550
11.0209
2566
11.0201
2604
11.0194
2582
11.0187
2527
11.018
2529
11.0173
2630
11.0166
2553
11.0159
2593
11.0152
2539
11.0145
2526
11.0138
2587
11.0131
2554
11.0124
2495
11.0117
2560
11.011
2506
11.0103
2550
11.0096
2555
11.0089
2533
11.0082
2621
11.0075
2581
11.0068
2658
11.0061
2626
11.0054
2603
11.0047
2517
11.004
2575
11.0032
2589
11.0025
2633
11.0018
2640
11.0011
2567
11.0004
2562
10.9997
2611
10.999
2566
10.9983
2615
10.9976
2581
10.9969
2633
10.9962
2570
10.9955
2604
10.9948
2650
10.9941
2661
10.9934
2598
10.9927
2635
10.992
2676
10.9913
2644
10.9906
2554
10.9899
2531
10.9892
2622
10.9885
2591
10.9878
2687
10.987
2618
10.9863
2597
10.9856
2635
10.9849
2626
10.9842
2660
10.9835
2672
10.9828
2581
10.9821
2522
10.9814
2591
10.9807
2610
10.98
2648
10.9793
2516
10.9786
2604
10.9779
2652
10.9772
2663
10.9765
2628
10.9758
2651
10.9751
2631
10.9744
2587
10.9737
2649
10.973
2662
10.9723
2665
10.9716
2679
10.9708
2716
10.9701
2658
10.9694
2575
10.9687
2704
10.968
2663
10.9673
2615
10.9666
2731
10.9659
2663
10.9652
2608
10.9645
2682
10.9638
2595
10.9631
2723
10.9624
2674
10.9617
2610
10.9585
2667
10.9541
2664
10.9497
2704
10.9452
2620
10.9408
2559
10.9364
2632
10.932
2626
10.9276
2638
10.9232
2695
10.9188
2648
10.9144
2678
10.9099
2644
10.9055
2619
10.9011
2642
10.8967
2665
10.8923
2621
10.8879
2683
10.8835
2689
10.8791
2587
10.8746
2661
10.8702
2672
10.8658
2676
10.8614
2733
10.857
2671
10.8526
2663
10.8482
2682
10.8438
2694
10.8393
2677
10.8349
2614
10.8305
2619
10.8261
2582
10.8217
2589
10.8173
2630
10.8129
2590
10.8084
2726
10.804
2650
10.7996
2692
10.7952
2598
10.7908
2659
10.7864
2615
10.782
2604
10.7776
2545
10.7731
2643
10.7687
2641
10.7643
2655
10.7599
2682
10.7555
2659
10.7511
2731
10.7467
2689
10.7423
2678
10.7378
2695
10.7334
2667
10.729
2696
10.7246
2608
10.7202
2701
10.7158
2735
10.7114
2656
10.707
2639
10.7025
2689
10.6981
2613
10.6937
2682
10.6893
2673
10.6849
2686
10.6805
2598
10.6761
2576
10.6717
2634
10.6672
2684
10.6628
2660
10.6584
2671
10.654
2673
10.6496
2729
10.6452
2681
10.6408
2660
10.6364
2618
10.6319
2604
10.6275
2623
10.6231
2707
10.6187
2651
10.6143
2645
10.6099
2653
10.6055
2646
10.6011
2738
10.5966
2632
10.5922
2607
10.5878
2665
10.5834
2601
10.579
2611
10.5746
2599
10.5702
2593
10.5658
2651
10.5613
2656
10.5569
2666
10.5525
2733
10.5481
2610
10.5437
2541
10.5393
2612
10.5349
2660
10.5304
2612
10.526
2582
10.5216
2609
10.5172
2591
10.5128
2604
10.5084
2624
10.504
2702
10.4996
2619
10.4951
2671
10.4907
2693
10.4863
2619
10.4819
2646
10.4775
2590
10.4731
2586
10.4687
2675
10.4643
2625
10.4598
2655
10.4554
2648
10.451
2687
10.4466
2672
10.4422
2603
10.4378
2617
10.4334
2675
10.429
2645
10.4245
2568
10.4201
2563
10.4157
2606
10.4113
2597
10.4069
2606
10.4025
2561
10.3981
2608
10.3937
2627
10.3892
2625
10.3848
2620
10.3804
2582
10.376
2618
10.3716
2637
10.3672
2661
10.3628
2634
10.3584
2619
10.3539
2566
10.3495
2675
10.3451
2613
10.3407
2662
10.3363
2579
10.3319
2563
10.3275
2558
10.3231
2600
10.3186
2599
10.3142
2643
10.3098
2583
10.3054
2612
10.301
2632
10.2966
2563
10.2922
2588
10.2877
2600
10.2833
2556
10.2789
2636
10.2745
2674
10.2701
2634
10.2657
2640
10.2613
2645
10.2569
2710
10.2524
2716
10.248
2547
10.2436
2683
10.2392
2619
10.2348
2644
10.2304
2630
10.226
2575
10.2216
2556
10.2171
2635
10.2127
2579
10.2083
2676
10.2039
2623
10.1995
2530
10.1951
2600
10.1907
2530
10.1863
2601
10.1818
2633
10.1774
2617
10.173
2591
10.1686
2546
10.1642
2656
10.1598
2640
10.1554
2612
10.151
2615
10.1465
2556
10.1421
2581
10.1377
2565
10.1333
2568
10.1289
2581
10.1245
2601
10.1201
2563
10.1157
2557
10.1112
2518
10.1068
2546
10.1024
2620
10.098
2615
10.0936
2560
10.0892
2543
10.0848
2502
10.0804
2509
10.0759
2533
10.0715
2647
10.0671
2657
10.0627
2668
10.0583
2588
10.0539
2609
10.0495
2615
10.0451
2656
10.0406
2684
10.0362
2619
10.0318
2574
10.0274
2530
10.023
2653
10.0186
2622
10.0142
2620
10.0097
2610
10.0053
2631
10.0009
2551
9.99651
2600
9.9921
2632
9.98769
2649
9.98327
2599
9.97808
2550
9.97275
2625
9.96741
2611
9.96207
2608
9.95673
2545
9.9514
2593
9.94606
2609
9.94072
2620
9.93538
2562
9.93004
2602
9.92471
2534
9.91937
2603
9.91403
2691
9.90869
2507
9.90336
2541
9.89802
2618
9.89268
2581
9.88734
2676
9.88201
2649
9.87667
2653
9.87133
2639
9.86599
2572
9.86065
2593
9.85532
2536
9.84998
2490
9.84464
2605
9.8393
2591
9.83397
2505
9.82863
2506
9.82329
2553
9.81795
2555
9.81262
2572
9.80728
2577
9.80194
2569
9.7966
2528
9.79127
2611
9.78593
2537
9.78059
2575
9.77525
2638
9.76991
2641
9.76458
2734
9.75924
2645
9.7539
2673
9.74856
2599
9.74323
2600
9.73789
2617
9.73255
2698
9.72721
2627
9.72188
2611
9.71654
2642
9.7112
2553
9.70586
2526
9.70053
2436
9.69519
2518
9.68985
2384
9.68451
2351
9.67917
2384
9.67384
2285
9.6685
2311
9.66316
2329
9.65782
2425
9.65249
2448
9.64715
2497
9.64181
2463
9.63647
2664
9.63114
2798
9.6258
3309
9.62046
4015
9.61512
4208
9.60979
3562
9.60445
2722
9.59911
2213
9.59377
2132
9.58844
2096
9.5831
2047
9.57776
2137
9.57242
2068
9.56708
2067
9.56175
2034
9.55641
2120
9.55107
2121
9.54573
2138
9.5404
2042
9.53506
2005
9.52972
2109
9.52438
2079
9.51904
2042
9.51371
2069
9.50837
2113
9.50303
2105
9.49769
2067
9.49236
2053
9.48702
2062
9.48168
2091
9.47634
2035
9.47101
2050
9.46567
2069
9.46033
2088
9.45499
2110
9.44966
2225
9.44432
2084
9.43898
2168
9.43364
2233
9.4283
2114
9.42297
2089
9.41763
2130
9.41229
2139
9.40695
2051
9.40162
2082
9.39628
2111
9.39094
2080
9.3856
2082
9.38027
2094
9.37493
2140
9.36959
2010
9.36425
2060
9.35892
2134
9.35358
2076
9.34824
1996
9.3429
2067
9.33757
2058
9.33223
2127
9.32689
2042
9.32155
2059
9.31621
2115
9.31088
2056
9.30554
2098
9.3002
2051
9.29486
2038
9.28953
2088
9.28419
2055
9.27885
2064
9.27351
2043
9.26818
2085
9.26284
2060
9.2575
2052
9.25216
2071
9.24683
2057
9.24149
1991
9.23615
1999
9.23081
2051
9.22547
2071
9.22014
2065
9.2148
2032
9.20946
2062
9.20412
1969
9.19879
2000
9.19345
2104
9.18849
2110
9.18377
2084
9.17906
2041
9.17434
2097
9.16962
2067
9.16491
2101
9.16019
2038
9.15547
2102
9.15075
2117
9.14604
2069
9.14132
2078
9.1366
2147
9.13189
2160
9.12717
2147
9.12245
2068
9.11773
2036
9.11302
2053
9.1083
2030
9.10358
2021
9.09887
2068
9.09415
1991
9.08943
2008
9.08471
2022
9.08
2020
9.07528
1992
9.07056
2006
9.06585
2007
9.06113
2052
9.05641
2009
9.05169
1990
9.04698
1989
9.04226
1958
9.03754
2000
9.03283
2048
9.02811
1911
9.02339
1949
9.01867
1951
9.01396
1873
9.00924
1800
9.00452
1812
8.99981
1826
8.99509
1783
8.99037
1796
8.98565
1775
8.98094
1844
8.97622
1805
8.9715
1866
8.96678
1836
8.96207
1937
8.95735
1982
8.95263
2175
8.94792
2457
8.9432
2831
8.93848
2777
8.93376
2341
8.92905
1907
8.92433
1709
8.91961
1687
8.9149
1601
8.91018
1662
8.90546
1646
8.90074
1739
8.89603
1705
8.89131
1653
8.88659
1602
8.88188
1588
8.87716
1709
8.87244
1680
8.86772
1607
8.86301
1652
8.85829
1688
8.85357
1680
8.84886
1601
8.84414
1655
8.83942
1644
8.8347
1662
8.82999
1691
8.82527
1666
8.82055
1703
8.81583
1690
8.81112
1674
8.8064
1616
8.80168
1691
8.79697
1712
8.79225
1779
8.78753
1798
8.78281
1766
8.7781
1749
8.77338
1708
8.76866
1705
8.76395
1731
8.75923
1746
8.75451
1716
8.74979
1746
8.74508
1763
8.74036
1776
8.73564
1697
8.73093
1750
8.72621
1727
8.72149
1788
8.71677
1779
8.71206
1874
8.70734
1833
8.70262
1821
8.69791
1877
8.69319
1879
8.68847
1761
8.68375
1723
8.67904
1794
8.67432
1744
8.6696
1672
8.66489
1734
8.66017
1712
8.65545
1692
8.65073
1754
8.64602
1799
8.6413
1750
8.63658
1766
8.63187
1752
8.62715
1796
8.62243
1787
8.61771
1881
8.613
1816
8.60828
1796
8.60356
1778
8.59884
1752
8.59413
1707
8.58941
1816
8.58469
1797
8.57998
1820
8.57526
1751
8.57054
1786
8.56582
1787
8.56111
1728
8.55639
1738
8.55167
1825
8.54696
1834
8.54224
1857
8.53752
1930
8.5328
1877
8.52809
1802
8.52337
1865
8.51865
1857
8.51394
1844
8.50922
1947
8.5045
1914
8.49978
1832
8.49507
1774
8.49035
1761
8.48563
1609
8.48092
1511
8.4762
1394
8.47148
1353
8.46676
1267
8.46205
1105
8.45733
995
8.45261
994
8.4479
1052
8.44318
1172
8.43846
1380
8.43374
1507
8.42903
1503
8.42431
1700
8.41959
2034
8.41488
2595
8.41016
3875
8.40544
6150
8.40072
7051
8.39601
4698
8.39129
1723
8.38657
533
8.38186
389
8.37714
350
8.37242
369
8.3677
338
8.36299
340
8.35827
358
8.35355
384
8.34883
394
8.34412
396
8.3394
408
8.33468
394
8.32997
423
8.32525
440
8.32053
477
8.31581
377
8.3111
338
8.30638
341
8.30166
316
8.29695
297
8.29223
315
8.28751
269
8.28279
290
8.27808
285
8.27336
278
8.26864
285
8.26393
289
8.25921
299
8.25449
309
8.24977
298
8.24506
318
8.24189
298
8.2395
292
8.23711
281
8.23471
300
8.23232
289
8.22992
276
8.22753
307
8.22513
313
8.22274
295
8.22034
289
8.21795
281
8.21555
267
8.21316
274
8.21076
274
8.20837
277
8.20597
293
8.20358
296
8.20118
283
8.19879
306
8.19639
280
8.194
272
8.1916
268
8.18921
272
8.18681
266
8.18442
292
8.18202
286
8.17963
294
8.17723
298
8.17484
262
8.17244
281
8.17005
293
8.16765
267
8.16526
282
8.16286
260
8.16047
273
8.15807
266
8.15568
261
8.15328
234
8.15089
219
8.14849
226
8.1461
200
8.1437
202
8.14131
179
8.13892
214
8.13652
209
8.13412
197
8.13173
211
8.12934
235
8.12694
282
8.12455
330
8.12215
353
8.11976
382
8.11736
422
8.11497
405
8.11257
368
8.11018
232
8.10778
147
8.10539
135
8.10299
139
8.1006
132
8.0982
136
8.09581
140
8.09341
135
8.09102
143
8.08862
135
8.08623
151
8.08383
137
8.08144
137
8.07904
138
8.07665
142
8.07425
152
8.07186
148
8.06946
158
8.06707
138
8.06467
140
8.06228
149
8.05988
152
8.05749
157
8.05509
137
8.0527
147
8.0503
144
8.04791
130
8.04551
141
8.04312
138
8.04072
155
8.03833
138
8.03593
134
8.03354
128
8.03115
133
8.02875
159
8.02635
158
8.02396
123
8.02157
126
8.01843
144
8.01139
157
8.00436
165
7.99732
197
7.99029
201
7.98326
200
7.97622
179
7.96919
129
7.96215
129
7.95512
137
7.94808
129
7.94105
126
7.93401
139
7.92698
103
7.91994
124
7.91291
145
7.90588
141
7.89884
133
7.89181
141
7.88477
136
7.87774
132
7.8707
129
7.86367
133
7.85663
142
7.8496
129
7.84256
151
7.83553
145
7.82849
121
7.82146
114
7.81443
107
7.80739
137
7.80036
141
7.79332
132
7.78629
134
7.77925
121
7.77222
134
7.76518
129
7.75815
127
7.75111
145
7.74408
147
7.73705
132
7.73001
128
7.72298
122
7.71594
139
7.70891
128
7.70187
131
7.69484
134
7.6878
130
7.68077
125
7.67373
122
7.6667
153
7.65967
159
7.65263
129
7.6456
145
7.63856
176
7.63153
200
7.62449
217
7.61746
167
7.61042
123
7.60339
126
7.59635
117
7.58932
120
7.58228
127
7.57525
128
7.56822
122
7.56118
121
7.55415
135
7.54711
134
7.54008
113
7.53304
105
7.52601
121
7.51897
132
7.51194
128
7.5049
136
7.49787
124
7.49084
124
7.4838
145
7.47677
131
7.46973
120
7.4627
129
7.45566
125
7.44863
112
7.44159
111
7.43456
129
7.42752
126
7.42049
128
7.41346
130
7.40642
123
7.39939
118
7.39235
135
7.38532
141
7.37828
135
7.37125
125
7.36421
154
7.35718
139
7.35014
127
7.34311
121
7.33607
136
7.32904
121
7.32201
138
7.31497
121
7.30794
141
7.3009
126
7.29387
148
7.28683
145
7.2798
125
7.27276
135
7.26573
153
7.25869
136
7.25166
127
7.24463
140
7.23759
126
7.23056
140
7.22352
139
7.21649
147
7.20945
135
7.20242
135
7.19538
125
7.18835
131
7.18131
127
7.17428
126
7.16724
128
7.16021
123
7.15318
115
7.14614
128
7.13911
134
7.13207
122
7.12504
116
7.118
130
7.11097
142
7.10393
142
7.0969
163
7.08986
195
7.08283
173
7.08185
169
7.08185
131
7.08185
129
7.08185
122
7.08185
132
7.08185
143
7.08185
164
7.08185
124
7.08185
130
7.08185
140
7.08185
131
7.08185
97
7.08185
64
7.08185
58
7.08185
56
7.08185
63
7.08185
84
7.08185
53
7.08185
60
7.08185
51
7.08185
49
7.08185
34
7.08185
21
7.08185
O 1s/4
Not Specified
2019
3
8
18
59
39
0
4
   Lens Mode:Hybrid   Resolution:Pass energy 40    Iris(Aperture):slot(Slot)
   Anode:Mono (Al)(140 W)   Step(meV): 100.0    Dwell(ms): 200        Sweeps: 10       Acqn. Time(s): 402     
   Acquired On :19/03/08 18:59:39   C/N :On
   
XPS
14349
18251
2
Mono (Al)
1486.61
140
1E+37
1E+37
1170
1170
1E+37
1E+37
FAT
40
1E+37
-4.4431
0
1E+37
1E+37
1E+37
1E+37
O
1s
-1
Kinetic Energy
eV
947.61
0.1
2
Intensity
d
Transmission
d
pulse counting
0.2
10
0
1E+37
1E+37
1E+37
0
402
1375
4071
0.948828
0.959288
1536
0.959288
1535
0.959236
1498
0.959184
1460
0.959131
1523
0.959079
1561
0.959027
1551
0.958975
1514
0.958922
1554
0.95887
1527
0.958818
1521
0.958765
1545
0.958713
1506
0.958661
1488
0.958608
1506
0.958556
1492
0.958504
1524
0.958452
1510
0.958399
1549
0.958347
1510
0.958295
1471
0.958242
1485
0.95819
1499
0.958138
1494
0.958085
1497
0.958033
1505
0.957981
1493
0.957929
1494
0.957876
1500
0.957824
1514
0.957772
1528
0.957719
1493
0.957667
1494
0.957615
1466
0.957562
1490
0.95751
1475
0.957458
1483
0.957406
1435
0.957353
1456
0.957301
1470
0.957249
1441
0.957196
1477
0.957144
1464
0.957092
1467
0.957039
1469
0.956987
1500
0.956935
1500
0.956882
1480
0.95683
1435
0.956778
1468
0.956726
1496
0.956673
1463
0.956621
1486
0.956569
1498
0.956516
1460
0.956464
1484
0.956412
1469
0.95636
1455
0.956307
1517
0.956255
1537
0.956203
1526
0.95615
1553
0.956098
1522
0.956046
1558
0.955993
1595
0.955941
1619
0.955889
1687
0.955836
1744
0.955784
1812
0.955732
1924
0.95568
2079
0.955627
2167
0.955575
2246
0.955523
2320
0.95547
2439
0.955418
2555
0.955366
2607
0.955314
2677
0.955261
2717
0.955209
2706
0.955157
2776
0.955104
2775
0.955052
2797
0.955
2846
0.954947
2970
0.954895
3172
0.954843
3331
0.95479
3437
0.954738
3589
0.954686
3698
0.954634
3882
0.954581
3993
0.954529
4071
0.954477
4062
0.954424
4061
0.954372
3965
0.95432
3836
0.954267
3786
0.954215
3597
0.954163
3365
0.954111
3131
0.954058
2921
0.954006
2714
0.953954
2532
0.953901
2293
0.953849
2130
0.953797
2013
0.953744
1952
0.953692
1862
0.95364
1747
0.953588
1650
0.953535
1607
0.953483
1552
0.953431
1501
0.953378
1468
0.953326
1455
0.953274
1422
0.953221
1395
0.953169
1459
0.953117
1411
0.953065
1391
0.953012
1410
0.95296
1426
0.952908
1405
0.952855
1416
0.952803
1436
0.952751
1418
0.952698
1435
0.952646
1478
0.952594
1515
0.952542
1437
0.952489
1395
0.952437
1405
0.952385
1429
0.952332
1445
0.95228
1472
0.952228
1436
0.952175
1400
0.952123
1417
0.952071
1446
0.952018
1387
0.951966
1397
0.951914
1407
0.951862
1393
0.951809
1420
0.951757
1416
0.951705
1403
0.951652
1435
0.9516
1420
0.951548
1386
0.951496
1396
0.951443
1395
0.951391
1390
0.951339
1405
0.951286
1397
0.951234
1456
0.951182
1412
0.951129
1395
0.951077
1415
0.951025
1446
0.950972
1415
0.95092
1417
0.950868
1415
0.950816
1375
0.950763
1409
0.950711
1446
0.950659
1451
0.950606
1436
0.950554
1434
0.950502
1427
0.950449
1448
0.950397
1454
0.950345
1412
0.950293
1392
0.95024
1422
0.950188
1420
0.950136
1405
0.950083
1439
0.950031
1393
0.949979
1430
0.949926
1471
0.949874
1471
0.949822
1439
0.94977
1380
0.949717
1417
0.949665
1430
0.949613
1438
0.94956
1470
0.949508
1423
0.949456
1417
0.949403
1461
0.949351
1398
0.949299
1410
0.949247
1393
0.949194
1425
0.949142
1441
0.94909
1420
0.949037
1463
0.948985
1434
0.948933
1391
0.94888
1395
0.948828
N 1s/5
Not Specified
2019
3
8
18
59
39
0
4
   Lens Mode:Hybrid   Resolution:Pass energy 40    Iris(Aperture):slot(Slot)
   Anode:Mono (Al)(140 W)   Step(meV): 100.0    Dwell(ms): 300        Sweeps: 10       Acqn. Time(s): 603     
   Acquired On :19/03/08 18:59:39   C/N :On
   
XPS
14349
18251
2
Mono (Al)
1486.61
140
1E+37
1E+37
1170
1170
1E+37
1E+37
FAT
40
1E+37
-4.4431
0
1E+37
1E+37
1E+37
1E+37
N
1s
-1
Kinetic Energy
eV
1079.61
0.1
2
Intensity
d
Transmission
d
pulse counting
0.3
10
0
1E+37
1E+37
1E+37
0
402
1589
4140
0.890889
0.897914
1800
0.897914
1831
0.897879
1822
0.897844
1738
0.897809
1714
0.897774
1761
0.897739
1730
0.897703
1730
0.897668
1762
0.897633
1749
0.897598
1795
0.897563
1757
0.897528
1692
0.897493
1732
0.897458
1744
0.897422
1785
0.897387
1820
0.897352
1798
0.897317
1757
0.897282
1753
0.897247
1776
0.897212
1762
0.897177
1765
0.897141
1782
0.897106
1778
0.897071
1745
0.897036
1723
0.897001
1732
0.896966
1716
0.896931
1737
0.896896
1781
0.89686
1713
0.896825
1720
0.89679
1727
0.896755
1706
0.89672
1766
0.896685
1765
0.89665
1724
0.896615
1746
0.896579
1701
0.896544
1659
0.896509
1673
0.896474
1676
0.896439
1640
0.896404
1704
0.896369
1721
0.896334
1739
0.896298
1708
0.896263
1726
0.896228
1720
0.896193
1638
0.896158
1678
0.896123
1758
0.896088
1708
0.896053
1673
0.896017
1748
0.895982
1828
0.895947
1853
0.895912
1797
0.895877
1825
0.895842
1863
0.895807
1879
0.895772
1947
0.895736
1961
0.895701
1976
0.895666
2069
0.895631
2051
0.895596
2053
0.895561
2040
0.895526
2046
0.895491
2014
0.895455
1994
0.89542
2013
0.895385
1960
0.89535
1916
0.895315
1953
0.89528
2008
0.895245
2001
0.89521
2021
0.895174
2063
0.895139
2081
0.895104
2167
0.895069
2220
0.895034
2255
0.894999
2368
0.894964
2504
0.894929
2721
0.894893
2846
0.894858
2964
0.894823
3157
0.894788
3373
0.894753
3598
0.894718
3654
0.894683
3781
0.894648
4000
0.894612
4140
0.894577
4133
0.894542
4127
0.894507
4118
0.894472
4091
0.894437
4032
0.894402
3895
0.894367
3827
0.894331
3697
0.894296
3502
0.894261
3446
0.894226
3367
0.894191
3271
0.894156
3178
0.894121
2969
0.894086
2817
0.89405
2687
0.894015
2549
0.89398
2414
0.893945
2239
0.89391
2132
0.893875
1993
0.89384
1892
0.893805
1835
0.893769
1755
0.893734
1743
0.893699
1721
0.893664
1627
0.893629
1660
0.893594
1668
0.893559
1682
0.893524
1707
0.893488
1656
0.893453
1641
0.893418
1629
0.893383
1674
0.893348
1659
0.893313
1677
0.893278
1722
0.893243
1737
0.893207
1655
0.893172
1637
0.893137
1632
0.893102
1589
0.893067
1617
0.893032
1617
0.892997
1624
0.892962
1652
0.892926
1688
0.892891
1650
0.892856
1602
0.892821
1615
0.892786
1630
0.892751
1671
0.892716
1692
0.892681
1623
0.892645
1629
0.89261
1638
0.892575
1594
0.89254
1619
0.892505
1609
0.89247
1632
0.892435
1629
0.8924
1622
0.892364
1646
0.892329
1630
0.892294
1647
0.892259
1655
0.892224
1616
0.892189
1619
0.892154
1673
0.892119
1649
0.892083
1621
0.892048
1672
0.892013
1664
0.891978
1663
0.891943
1630
0.891908
1593
0.891873
1619
0.891838
1648
0.891802
1645
0.891767
1648
0.891732
1594
0.891697
1643
0.891662
1674
0.891627
1640
0.891592
1656
0.891557
1699
0.891521
1628
0.891486
1615
0.891451
1638
0.891416
1650
0.891381
1694
0.891346
1666
0.891311
1622
0.891276
1629
0.89124
1662
0.891205
1642
0.89117
1600
0.891135
1625
0.8911
1631
0.891065
1632
0.89103
1672
0.890995
1637
0.890959
1650
0.890924
1620
0.890889
C 1s/6
Not Specified
2019
3
8
18
59
39
0
4
   Lens Mode:Hybrid   Resolution:Pass energy 40    Iris(Aperture):slot(Slot)
   Anode:Mono (Al)(140 W)   Step(meV): 100.0    Dwell(ms): 300        Sweeps: 10       Acqn. Time(s): 603     
   Acquired On :19/03/08 18:59:39   C/N :On
   
XPS
14349
18251
2
Mono (Al)
1486.61
140
1E+37
1E+37
1170
1170
1E+37
1E+37
FAT
40
1E+37
-4.4431
0
1E+37
1E+37
1E+37
1E+37
C
1s
-1
Kinetic Energy
eV
1191.61
0.1
2
Intensity
d
Transmission
d
pulse counting
0.3
10
0
1E+37
1E+37
1E+37
0
402
384
14724
0.851549
0.858574
1048
0.858574
1075
0.858539
1081
0.858504
1089
0.858469
1035
0.858434
1056
0.858399
1079
0.858363
1095
0.858328
1047
0.858293
995
0.858258
1008
0.858223
1003
0.858188
993
0.858153
980
0.858118
1027
0.858082
981
0.858047
965
0.858012
1018
0.857977
978
0.857942
928
0.857907
942
0.857872
932
0.857837
918
0.857801
908
0.857766
927
0.857731
915
0.857696
875
0.857661
860
0.857626
864
0.857591
859
0.857556
887
0.85752
895
0.857485
860
0.85745
850
0.857415
834
0.85738
846
0.857345
833
0.85731
808
0.857275
804
0.857239
812
0.857204
798
0.857169
812
0.857134
800
0.857099
797
0.857064
768
0.857029
762
0.856994
813
0.856958
789
0.856923
756
0.856888
777
0.856853
757
0.856818
739
0.856783
757
0.856748
814
0.856713
775
0.856677
774
0.856642
790
0.856607
764
0.856572
759
0.856537
747
0.856502
736
0.856467
751
0.856432
752
0.856396
726
0.856361
729
0.856326
754
0.856291
753
0.856256
743
0.856221
738
0.856186
795
0.856151
857
0.856115
906
0.85608
1008
0.856045
1062
0.85601
1180
0.855975
1310
0.85594
1305
0.855905
1356
0.85587
1448
0.855834
1493
0.855799
1459
0.855764
1489
0.855729
1460
0.855694
1446
0.855659
1422
0.855624
1410
0.855589
1411
0.855553
1412
0.855518
1435
0.855483
1464
0.855448
1519
0.855413
1591
0.855378
1610
0.855343
1670
0.855308
1728
0.855272
1769
0.855237
1754
0.855202
1766
0.855167
1859
0.855132
1995
0.855097
2182
0.855062
2346
0.855027
2532
0.854991
2777
0.854956
3153
0.854921
3474
0.854886
3801
0.854851
4170
0.854816
4492
0.854781
4784
0.854746
5108
0.85471
5600
0.854675
6062
0.85464
6591
0.854605
7258
0.85457
8124
0.854535
9058
0.8545
10246
0.854465
11502
0.854429
12724
0.854394
13782
0.854359
14580
0.854324
14724
0.854289
14592
0.854254
14015
0.854219
12683
0.854184
11072
0.854148
9401
0.854113
7685
0.854078
6120
0.854043
4617
0.854008
3424
0.853973
2530
0.853938
1886
0.853903
1424
0.853867
1107
0.853832
882
0.853797
777
0.853762
681
0.853727
614
0.853692
615
0.853657
593
0.853622
561
0.853586
537
0.853551
526
0.853516
525
0.853481
499
0.853446
522
0.853411
523
0.853376
512
0.853341
501
0.853305
505
0.85327
483
0.853235
487
0.8532
495
0.853165
484
0.85313
479
0.853095
496
0.85306
501
0.853024
509
0.852989
475
0.852954
446
0.852919
462
0.852884
457
0.852849
465
0.852814
473
0.852779
460
0.852743
437
0.852708
447
0.852673
437
0.852638
448
0.852603
445
0.852568
440
0.852533
444
0.852498
450
0.852462
448
0.852427
431
0.852392
403
0.852357
431
0.852322
430
0.852287
438
0.852252
480
0.852217
462
0.852181
437
0.852146
425
0.852111
418
0.852076
398
0.852041
384
0.852006
398
0.851971
420
0.851936
422
0.8519
407
0.851865
420
0.85183
422
0.851795
431
0.85176
420
0.851725
422
0.85169
448
0.851655
435
0.851619
445
0.851584
454
0.851549
Cl 2p/7
Not Specified
2019
3
8
18
59
39
0
4
   Lens Mode:Hybrid   Resolution:Pass energy 40    Iris(Aperture):slot(Slot)
   Anode:Mono (Al)(140 W)   Step(meV): 100.0    Dwell(ms): 450        Sweeps: 10       Acqn. Time(s): 904     
   Acquired On :19/03/08 18:59:39   C/N :On
   
XPS
14349
18251
2
Mono (Al)
1486.61
140
1E+37
1E+37
1170
1170
1E+37
1E+37
FAT
40
1E+37
-4.4431
0
1E+37
1E+37
1E+37
1E+37
Cl
2p
-1
Kinetic Energy
eV
1277.61
0.1
2
Intensity
d
Transmission
d
pulse counting
0.45
10
0
1E+37
1E+37
1E+37
0
402
291
1356
0.827116
0.832268
457
0.832268
446
0.832243
463
0.832217
470
0.832191
431
0.832165
414
0.83214
424
0.832114
439
0.832088
415
0.832062
414
0.832036
426
0.832011
426
0.831985
422
0.831959
407
0.831933
414
0.831908
410
0.831882
395
0.831856
412
0.83183
401
0.831805
405
0.831779
433
0.831753
441
0.831727
441
0.831702
426
0.831676
417
0.83165
402
0.831624
386
0.831599
396
0.831573
403
0.831547
397
0.831521
389
0.831495
369
0.83147
411
0.831444
414
0.831418
372
0.831392
379
0.831367
379
0.831341
368
0.831315
378
0.831289
405
0.831264
400
0.831238
390
0.831212
392
0.831186
381
0.831161
386
0.831135
399
0.831109
381
0.831083
373
0.831058
377
0.831032
382
0.831006
379
0.83098
357
0.830954
353
0.830929
339
0.830903
352
0.830877
364
0.830851
353
0.830826
357
0.8308
360
0.830774
351
0.830748
367
0.830723
366
0.830697
361
0.830671
377
0.830645
356
0.83062
343
0.830594
353
0.830568
346
0.830542
350
0.830517
356
0.830491
373
0.830465
340
0.830439
330
0.830414
358
0.830388
377
0.830362
362
0.830336
368
0.83031
378
0.830285
386
0.830259
372
0.830233
367
0.830207
386
0.830182
394
0.830156
442
0.83013
497
0.830104
497
0.830079
505
0.830053
552
0.830027
592
0.830001
559
0.829976
560
0.82995
567
0.829924
533
0.829898
506
0.829872
457
0.829847
474
0.829821
493
0.829795
476
0.829769
498
0.829744
531
0.829718
599
0.829692
600
0.829666
678
0.829641
729
0.829615
743
0.829589
773
0.829563
786
0.829538
783
0.829512
742
0.829486
689
0.82946
631
0.829435
654
0.829409
634
0.829383
595
0.829357
616
0.829332
625
0.829306
650
0.82928
728
0.829254
778
0.829228
797
0.829203
847
0.829177
911
0.829151
945
0.829125
940
0.8291
894
0.829074
863
0.829048
830
0.829022
816
0.828997
813
0.828971
843
0.828945
877
0.828919
883
0.828894
920
0.828868
1005
0.828842
1102
0.828816
1211
0.82879
1287
0.828765
1290
0.828739
1315
0.828713
1356
0.828687
1299
0.828662
1223
0.828636
1086
0.82861
961
0.828584
808
0.828559
691
0.828533
605
0.828507
522
0.828481
475
0.828456
446
0.82843
427
0.828404
380
0.828378
351
0.828353
350
0.828327
332
0.828301
338
0.828275
352
0.82825
344
0.828224
337
0.828198
359
0.828172
375
0.828146
369
0.828121
347
0.828095
335
0.828069
310
0.828043
312
0.828018
339
0.827992
341
0.827966
330
0.82794
344
0.827915
349
0.827889
318
0.827863
291
0.827837
315
0.827812
345
0.827786
336
0.82776
324
0.827734
328
0.827709
339
0.827683
346
0.827657
338
0.827631
335
0.827605
313
0.82758
333
0.827554
339
0.827528
339
0.827502
350
0.827477
365
0.827451
361
0.827425
369
0.827399
380
0.827374
330
0.827348
330
0.827322
331
0.827296
350
0.827271
347
0.827245
358
0.827219
337
0.827193
310
0.827168
319
0.827142
318
0.827116
P 2p/8
Not Specified
2019
3
8
18
59
39
0
4
   Lens Mode:Hybrid   Resolution:Pass energy 40    Iris(Aperture):slot(Slot)
   Anode:Mono (Al)(140 W)   Step(meV): 100.0    Dwell(ms): 426        Sweeps: 10       Acqn. Time(s): 1025    
   Acquired On :19/03/08 18:59:39   C/N :On
   
XPS
14349
18251
2
Mono (Al)
1486.61
140
1E+37
1E+37
1170
1170
1E+37
1E+37
FAT
40
1E+37
-4.4431
0
1E+37
1E+37
1E+37
1E+37
P
2p
-1
Kinetic Energy
eV
1344.61
0.1
2
Intensity
d
Transmission
d
pulse counting
0.4255
10
0
1E+37
1E+37
1E+37
0
482
255
323
0.802385
0.812515
270
0.812515
285
0.812473
296
0.81243
297
0.812388
286
0.812346
268
0.812304
273
0.812262
282
0.812219
260
0.812177
276
0.812135
292
0.812093
285
0.812051
282
0.812008
305
0.811966
298
0.811924
276
0.811882
258
0.81184
276
0.811797
303
0.811755
288
0.811713
292
0.811671
271
0.811629
281
0.811586
296
0.811544
277
0.811502
275
0.81146
303
0.811417
297
0.811375
275
0.811333
304
0.811291
268
0.811249
264
0.811206
300
0.811164
300
0.811122
291
0.81108
292
0.811038
304
0.810995
319
0.810953
295
0.810911
264
0.810869
286
0.810827
280
0.810784
271
0.810742
278
0.8107
288
0.810658
286
0.810616
263
0.810573
277
0.810531
294
0.810489
287
0.810447
303
0.810404
276
0.810362
279
0.81032
298
0.810278
308
0.810236
307
0.810193
301
0.810151
273
0.810109
274
0.810067
274
0.810025
274
0.809982
295
0.80994
297
0.809898
274
0.809856
292
0.809814
293
0.809771
306
0.809729
283
0.809687
288
0.809645
282
0.809603
274
0.80956
285
0.809518
296
0.809476
305
0.809434
308
0.809391
284
0.809349
283
0.809307
292
0.809265
268
0.809223
271
0.80918
267
0.809138
281
0.809096
284
0.809054
276
0.809012
276
0.808969
295
0.808927
280
0.808885
287
0.808843
297
0.808801
276
0.808758
266
0.808716
276
0.808674
291
0.808632
288
0.80859
296
0.808547
323
0.808505
308
0.808463
309
0.808421
284
0.808379
269
0.808336
271
0.808294
260
0.808252
267
0.80821
267
0.808168
255
0.808125
267
0.808083
283
0.808041
291
0.807999
316
0.807956
287
0.807914
281
0.807872
262
0.80783
269
0.807788
307
0.807745
306
0.807703
283
0.807661
307
0.807619
313
0.807577
307
0.807534
292
0.807492
302
0.80745
278
0.807408
274
0.807366
260
0.807323
267
0.807281
282
0.807239
311
0.807197
295
0.807155
295
0.807112
271
0.80707
271
0.807028
267
0.806986
268
0.806944
299
0.806901
301
0.806859
289
0.806817
274
0.806775
269
0.806732
282
0.80669
277
0.806648
287
0.806606
292
0.806564
294
0.806521
285
0.806479
301
0.806437
284
0.806395
296
0.806353
283
0.80631
278
0.806268
283
0.806226
277
0.806184
292
0.806142
288
0.806099
305
0.806057
298
0.806015
272
0.805973
275
0.805931
281
0.805888
304
0.805846
291
0.805804
293
0.805762
292
0.805719
280
0.805677
281
0.805635
277
0.805593
265
0.805551
267
0.805508
280
0.805466
287
0.805424
296
0.805382
290
0.80534
273
0.805297
293
0.805255
297
0.805213
290
0.805171
260
0.805129
265
0.805086
275
0.805044
283
0.805002
304
0.80496
289
0.804918
262
0.804875
282
0.804833
274
0.804791
283
0.804749
314
0.804707
300
0.804664
279
0.804622
292
0.80458
275
0.804538
292
0.804496
300
0.804453
296
0.804411
293
0.804369
288
0.804327
304
0.804284
293
0.804242
284
0.8042
276
0.804158
273
0.804116
258
0.804073
287
0.804031
305
0.803989
301
0.803947
281
0.803905
293
0.803862
291
0.80382
287
0.803778
303
0.803736
301
0.803694
276
0.803651
266
0.803609
274
0.803567
272
0.803525
284
0.803483
275
0.80344
308
0.803398
306
0.803356
287
0.803314
276
0.803271
297
0.803229
275
0.803187
262
0.803145
276
0.803103
284
0.80306
290
0.803018
273
0.802976
266
0.802934
279
0.802892
288
0.802849
276
0.802807
295
0.802765
300
0.802723
294
0.802681
279
0.802638
297
0.802596
308
0.802554
284
0.802512
272
0.80247
282
0.802427
284
0.802385
Br 3d/9
Not Specified
2019
3
8
18
59
39
0
4
   Lens Mode:Hybrid   Resolution:Pass energy 40    Iris(Aperture):slot(Slot)
   Anode:Mono (Al)(140 W)   Step(meV): 100.0    Dwell(ms): 426        Sweeps: 10       Acqn. Time(s): 855     
   Acquired On :19/03/08 18:59:39   C/N :On
   
XPS
14349
18251
2
Mono (Al)
1486.61
140
1E+37
1E+37
1170
1170
1E+37
1E+37
FAT
40
1E+37
-4.4431
0
1E+37
1E+37
1E+37
1E+37
Br
3d
-1
Kinetic Energy
eV
1412.61
0.1
2
Intensity
d
Transmission
d
pulse counting
0.4255
10
0
1E+37
1E+37
1E+37
0
402
235
330
0.775373
0.783814
268
0.783814
262
0.783772
276
0.78373
272
0.783687
270
0.783645
272
0.783603
270
0.783561
250
0.783519
260
0.783476
268
0.783434
248
0.783392
273
0.78335
281
0.783307
248
0.783265
250
0.783223
259
0.783181
278
0.783139
284
0.783096
268
0.783054
268
0.783012
273
0.78297
285
0.782928
276
0.782885
259
0.782843
262
0.782801
270
0.782759
278
0.782717
288
0.782674
267
0.782632
278
0.78259
276
0.782548
281
0.782506
289
0.782463
285
0.782421
253
0.782379
282
0.782337
282
0.782295
285
0.782252
285
0.78221
272
0.782168
273
0.782126
277
0.782084
259
0.782041
252
0.781999
257
0.781957
265
0.781915
270
0.781872
279
0.78183
279
0.781788
262
0.781746
269
0.781704
278
0.781661
271
0.781619
245
0.781577
284
0.781535
295
0.781493
265
0.78145
285
0.781408
247
0.781366
235
0.781324
265
0.781282
265
0.781239
281
0.781197
268
0.781155
272
0.781113
270
0.781071
267
0.781028
249
0.780986
252
0.780944
239
0.780902
288
0.780859
270
0.780817
260
0.780775
271
0.780733
270
0.780691
272
0.780648
267
0.780606
274
0.780564
270
0.780522
255
0.78048
266
0.780437
274
0.780395
272
0.780353
261
0.780311
259
0.780269
270
0.780226
277
0.780184
288
0.780142
302
0.7801
297
0.780058
264
0.780015
244
0.779973
251
0.779931
264
0.779889
274
0.779847
273
0.779804
267
0.779762
280
0.77972
258
0.779678
266
0.779635
246
0.779593
262
0.779551
272
0.779509
259
0.779467
274
0.779424
273
0.779382
267
0.77934
273
0.779298
287
0.779256
268
0.779213
277
0.779171
282
0.779129
273
0.779087
281
0.779045
298
0.779002
298
0.77896
269
0.778918
267
0.778876
277
0.778834
273
0.778791
283
0.778749
279
0.778707
305
0.778665
314
0.778623
309
0.77858
310
0.778538
299
0.778496
329
0.778454
330
0.778412
305
0.778369
308
0.778327
291
0.778285
293
0.778243
279
0.7782
290
0.778158
305
0.778116
285
0.778074
297
0.778032
290
0.777989
276
0.777947
285
0.777905
281
0.777863
270
0.777821
261
0.777778
291
0.777736
301
0.777694
280
0.777652
276
0.77761
259
0.777567
278
0.777525
276
0.777483
280
0.777441
270
0.777399
265
0.777356
266
0.777314
265
0.777272
274
0.77723
262
0.777187
274
0.777145
261
0.777103
262
0.777061
270
0.777019
262
0.776976
268
0.776934
271
0.776892
275
0.77685
258
0.776808
259
0.776765
288
0.776723
278
0.776681
268
0.776639
238
0.776597
268
0.776554
274
0.776512
271
0.77647
287
0.776428
284
0.776386
281
0.776343
277
0.776301
260
0.776259
259
0.776217
270
0.776174
288
0.776132
287
0.77609
276
0.776048
277
0.776006
292
0.775963
289
0.775921
289
0.775879
287
0.775837
268
0.775795
276
0.775752
278
0.77571
261
0.775668
250
0.775626
261
0.775584
260
0.775541
238
0.775499
267
0.775457
282
0.775415
252
0.775373
end of experiment
