# Supplementary material for: Function-adaptive clustered nanoparticles reverse Streptococcus mutans dental biofilm and maintain microbiota balance
Source: Commun Biol. 2021 Jul 15;4:846. doi: 10.1038/s42003-021-02372-y (PMC8282845; doi:10.1038/s42003-021-02372-y)
Supplement: Supplementary file 3 — Supplementary Data 1 [file 42003_2021_2372_MOESM3_ESM.zip › Supplementary data 1/Raw data for Figure 2d, e/yo030819_CHX PR4+ NPs.vms]

VAMAS Surface Chemical Analysis Standard Data Transfer Format 1988 May 4
Not Specified
Kratos Axis
Not Specified
/data_temp/yo030819_06.dset
0
MAP
REGULAR
7
1
32768
32768
1
Angle
degree
0
0
0
0
7
Survey/2
Not Specified
2019
3
8
11
58
52
0
4
   Lens Mode:Hybrid   Resolution:Pass energy 160   Iris(Aperture):slot(Slot)
   Anode:Mono (Al)(140 W)   Step(meV): 1000.0   Dwell(ms): 100        Sweeps: 2        Acqn. Time(s): 220     
   Acquired On :19/03/08 11:58:52   C/N :On
   
XPS
14349
18251
1
Mono (Al)
1486.61
140
1E+37
1E+37
1170
1170
1E+37
1E+37
FAT
160
1E+37
-4.4431
0
1E+37
1E+37
1E+37
1E+37
Wide
None
-1
Kinetic Energy
eV
386.61
1
2
Intensity
d
Transmission
d
pulse counting
0.1
2
0
1E+37
1E+37
1E+37
0
2202
56
8331
7.08185
11.1082
2067
10.9994
2099
11.001
2104
11.0026
2018
11.0041
2092
11.0057
2104
11.0073
1997
11.0089
2072
11.0104
2020
11.012
1970
11.0136
1968
11.0152
1988
11.0167
2045
11.0183
2035
11.0199
2055
11.0214
2017
11.023
1980
11.0246
2128
11.0262
2154
11.0277
2086
11.0293
2034
11.0309
2034
11.0325
2090
11.034
2092
11.0356
2033
11.0372
2065
11.0387
2091
11.0403
1968
11.0419
2021
11.0435
2090
11.045
2154
11.0466
2214
11.0482
2178
11.0497
2136
11.0513
2128
11.0529
2133
11.0545
2129
11.056
2146
11.0576
2045
11.0592
2053
11.0608
2088
11.0623
2100
11.0639
2204
11.0655
2182
11.067
2089
11.0686
2123
11.0702
2134
11.0718
2249
11.0733
2206
11.0749
2170
11.0765
2204
11.0781
2166
11.0796
2235
11.0812
2236
11.0828
2206
11.0843
2260
11.0859
2221
11.0875
2166
11.0891
2206
11.0906
2225
11.0922
2251
11.0938
2249
11.0954
2235
11.0969
2218
11.0985
2254
11.1001
2252
11.1016
2277
11.1032
2243
11.1048
2301
11.1064
2301
11.1079
2238
11.1082
2250
11.1075
2279
11.1068
2313
11.1061
2310
11.1054
2263
11.1047
2278
11.104
2237
11.1033
2288
11.1026
2295
11.1019
2270
11.1011
2306
11.1004
2276
11.0997
2297
11.099
2336
11.0983
2349
11.0976
2370
11.0969
2402
11.0962
2321
11.0955
2322
11.0948
2392
11.0941
2360
11.0934
2338
11.0927
2315
11.092
2329
11.0913
2408
11.0906
2342
11.0899
2377
11.0892
2388
11.0885
2406
11.0878
2447
11.0871
2442
11.0864
2445
11.0857
2423
11.0849
2418
11.0842
2380
11.0835
2444
11.0828
2428
11.0821
2401
11.0814
2342
11.0807
2384
11.08
2360
11.0793
2326
11.0786
2396
11.0779
2376
11.0772
2316
11.0765
2380
11.0758
2372
11.0751
2356
11.0744
2455
11.0737
2481
11.073
2506
11.0723
2550
11.0716
2659
11.0709
2675
11.0702
2649
11.0695
2530
11.0687
2457
11.068
2465
11.0673
2433
11.0666
2407
11.0659
2349
11.0652
2289
11.0645
2286
11.0638
2195
11.0631
2174
11.0624
2087
11.0617
2055
11.061
2092
11.0603
2045
11.0596
2106
11.0589
2149
11.0582
2168
11.0575
2153
11.0568
2063
11.0561
2080
11.0554
2170
11.0547
2161
11.054
2070
11.0533
2113
11.0525
2110
11.0518
2097
11.0511
2162
11.0504
2203
11.0497
2091
11.049
2159
11.0483
2053
11.0476
2118
11.0469
2065
11.0462
2114
11.0455
2103
11.0448
2137
11.0441
2208
11.0434
2128
11.0427
2207
11.042
2183
11.0413
2146
11.0406
2142
11.0399
2181
11.0392
2174
11.0385
2262
11.0378
2191
11.0371
2195
11.0363
2119
11.0356
2203
11.0349
2186
11.0342
2171
11.0335
2135
11.0328
2143
11.0321
2198
11.0314
2212
11.0307
2234
11.03
2234
11.0293
2161
11.0286
2178
11.0279
2151
11.0272
2189
11.0265
2163
11.0258
2170
11.0251
2223
11.0244
2234
11.0237
2235
11.023
2229
11.0223
2184
11.0216
2204
11.0209
2207
11.0201
2259
11.0194
2219
11.0187
2233
11.018
2219
11.0173
2254
11.0166
2207
11.0159
2140
11.0152
2226
11.0145
2274
11.0138
2189
11.0131
2247
11.0124
2293
11.0117
2230
11.011
2313
11.0103
2235
11.0096
2262
11.0089
2251
11.0082
2257
11.0075
2208
11.0068
2238
11.0061
2297
11.0054
2254
11.0047
2307
11.004
2268
11.0032
2254
11.0025
2260
11.0018
2258
11.0011
2192
11.0004
2212
10.9997
2231
10.999
2216
10.9983
2211
10.9976
2189
10.9969
2296
10.9962
2298
10.9955
2270
10.9948
2280
10.9941
2248
10.9934
2300
10.9927
2263
10.992
2269
10.9913
2233
10.9906
2259
10.9899
2264
10.9892
2335
10.9885
2314
10.9878
2295
10.987
2263
10.9863
2290
10.9856
2224
10.9849
2292
10.9842
2282
10.9835
2229
10.9828
2175
10.9821
2237
10.9814
2209
10.9807
2258
10.98
2264
10.9793
2223
10.9786
2329
10.9779
2258
10.9772
2240
10.9765
2243
10.9758
2321
10.9751
2332
10.9744
2257
10.9737
2296
10.973
2294
10.9723
2284
10.9716
2208
10.9708
2320
10.9701
2268
10.9694
2265
10.9687
2301
10.968
2292
10.9673
2333
10.9666
2295
10.9659
2345
10.9652
2346
10.9645
2283
10.9638
2307
10.9631
2356
10.9624
2285
10.9617
2243
10.9585
2305
10.9541
2344
10.9497
2331
10.9452
2261
10.9408
2273
10.9364
2257
10.932
2312
10.9276
2288
10.9232
2390
10.9188
2354
10.9144
2341
10.9099
2255
10.9055
2313
10.9011
2380
10.8967
2261
10.8923
2291
10.8879
2296
10.8835
2294
10.8791
2332
10.8746
2289
10.8702
2254
10.8658
2255
10.8614
2287
10.857
2336
10.8526
2333
10.8482
2286
10.8438
2355
10.8393
2355
10.8349
2246
10.8305
2292
10.8261
2354
10.8217
2255
10.8173
2305
10.8129
2261
10.8084
2271
10.804
2269
10.7996
2322
10.7952
2378
10.7908
2289
10.7864
2316
10.782
2373
10.7776
2249
10.7731
2297
10.7687
2357
10.7643
2379
10.7599
2321
10.7555
2226
10.7511
2381
10.7467
2340
10.7423
2354
10.7378
2286
10.7334
2242
10.729
2249
10.7246
2374
10.7202
2301
10.7158
2241
10.7114
2309
10.707
2287
10.7025
2253
10.6981
2256
10.6937
2327
10.6893
2328
10.6849
2310
10.6805
2317
10.6761
2257
10.6717
2266
10.6672
2295
10.6628
2306
10.6584
2322
10.654
2431
10.6496
2286
10.6452
2278
10.6408
2359
10.6364
2290
10.6319
2225
10.6275
2316
10.6231
2307
10.6187
2257
10.6143
2288
10.6099
2305
10.6055
2296
10.6011
2303
10.5966
2329
10.5922
2291
10.5878
2325
10.5834
2328
10.579
2349
10.5746
2290
10.5702
2309
10.5658
2278
10.5613
2327
10.5569
2340
10.5525
2323
10.5481
2266
10.5437
2348
10.5393
2421
10.5349
2349
10.5304
2297
10.526
2365
10.5216
2324
10.5172
2351
10.5128
2354
10.5084
2255
10.504
2268
10.4996
2368
10.4951
2383
10.4907
2312
10.4863
2303
10.4819
2342
10.4775
2323
10.4731
2284
10.4687
2279
10.4643
2324
10.4598
2329
10.4554
2330
10.451
2295
10.4466
2312
10.4422
2302
10.4378
2224
10.4334
2350
10.429
2318
10.4245
2321
10.4201
2244
10.4157
2235
10.4113
2315
10.4069
2268
10.4025
2289
10.3981
2321
10.3937
2372
10.3892
2322
10.3848
2326
10.3804
2390
10.376
2437
10.3716
2269
10.3672
2353
10.3628
2382
10.3584
2367
10.3539
2368
10.3495
2360
10.3451
2281
10.3407
2299
10.3363
2336
10.3319
2351
10.3275
2331
10.3231
2297
10.3186
2355
10.3142
2311
10.3098
2389
10.3054
2325
10.301
2411
10.2966
2366
10.2922
2318
10.2877
2315
10.2833
2258
10.2789
2302
10.2745
2308
10.2701
2342
10.2657
2315
10.2613
2358
10.2569
2377
10.2524
2246
10.248
2283
10.2436
2320
10.2392
2346
10.2348
2336
10.2304
2252
10.226
2335
10.2216
2293
10.2171
2316
10.2127
2357
10.2083
2343
10.2039
2339
10.1995
2332
10.1951
2285
10.1907
2284
10.1863
2271
10.1818
2279
10.1774
2316
10.173
2367
10.1686
2284
10.1642
2285
10.1598
2333
10.1554
2342
10.151
2266
10.1465
2320
10.1421
2322
10.1377
2337
10.1333
2284
10.1289
2326
10.1245
2343
10.1201
2348
10.1157
2290
10.1112
2306
10.1068
2267
10.1024
2329
10.098
2295
10.0936
2250
10.0892
2269
10.0848
2245
10.0804
2294
10.0759
2303
10.0715
2267
10.0671
2317
10.0627
2332
10.0583
2331
10.0539
2318
10.0495
2331
10.0451
2371
10.0406
2303
10.0362
2279
10.0318
2298
10.0274
2298
10.023
2355
10.0186
2322
10.0142
2330
10.0097
2333
10.0053
2290
10.0009
2265
9.99651
2278
9.9921
2361
9.98769
2379
9.98327
2283
9.97808
2364
9.97275
2316
9.96741
2275
9.96207
2306
9.95673
2292
9.9514
2233
9.94606
2229
9.94072
2277
9.93538
2292
9.93004
2305
9.92471
2304
9.91937
2268
9.91403
2240
9.90869
2215
9.90336
2236
9.89802
2257
9.89268
2270
9.88734
2262
9.88201
2329
9.87667
2364
9.87133
2350
9.86599
2304
9.86065
2367
9.85532
2338
9.84998
2251
9.84464
2279
9.8393
2408
9.83397
2299
9.82863
2304
9.82329
2298
9.81795
2291
9.81262
2217
9.80728
2245
9.80194
2283
9.7966
2202
9.79127
2236
9.78593
2278
9.78059
2286
9.77525
2223
9.76991
2153
9.76458
2233
9.75924
2317
9.7539
2294
9.74856
2384
9.74323
2280
9.73789
2371
9.73255
2355
9.72721
2389
9.72188
2332
9.71654
2278
9.7112
2250
9.70586
2244
9.70053
2287
9.69519
2151
9.68985
2070
9.68451
2140
9.67917
2040
9.67384
1981
9.6685
2024
9.66316
1974
9.65782
1949
9.65249
1957
9.64715
1939
9.64181
1941
9.63647
1921
9.63114
2001
9.6258
2403
9.62046
3253
9.61512
4052
9.60979
3670
9.60445
2905
9.59911
2202
9.59377
1939
9.58844
1858
9.5831
1853
9.57776
1873
9.57242
1884
9.56708
1867
9.56175
1823
9.55641
1833
9.55107
1797
9.54573
1812
9.5404
1829
9.53506
1848
9.52972
1806
9.52438
1881
9.51904
1791
9.51371
1754
9.50837
1815
9.50303
1835
9.49769
1825
9.49236
1819
9.48702
1842
9.48168
1854
9.47634
1806
9.47101
1761
9.46567
1802
9.46033
1795
9.45499
1757
9.44966
1804
9.44432
1821
9.43898
1888
9.43364
1938
9.4283
1905
9.42297
1906
9.41763
1842
9.41229
1834
9.40695
1826
9.40162
1832
9.39628
1790
9.39094
1727
9.3856
1792
9.38027
1876
9.37493
1758
9.36959
1765
9.36425
1783
9.35892
1787
9.35358
1814
9.34824
1791
9.3429
1805
9.33757
1796
9.33223
1897
9.32689
1820
9.32155
1841
9.31621
1827
9.31088
1817
9.30554
1782
9.3002
1791
9.29486
1829
9.28953
1842
9.28419
1781
9.27885
1753
9.27351
1799
9.26818
1835
9.26284
1800
9.2575
1793
9.25216
1876
9.24683
1781
9.24149
1744
9.23615
1806
9.23081
1829
9.22547
1826
9.22014
1802
9.2148
1843
9.20946
1872
9.20412
1815
9.19879
1788
9.19345
1875
9.18849
1807
9.18377
1757
9.17906
1797
9.17434
1837
9.16962
1869
9.16491
1803
9.16019
1742
9.15547
1779
9.15075
1789
9.14604
1837
9.14132
1866
9.1366
1902
9.13189
1857
9.12717
1808
9.12245
1870
9.11773
1834
9.11302
1849
9.1083
1873
9.10358
1768
9.09887
1728
9.09415
1783
9.08943
1762
9.08471
1816
9.08
1764
9.07528
1800
9.07056
1834
9.06585
1897
9.06113
1865
9.05641
1769
9.05169
1779
9.04698
1815
9.04226
1890
9.03754
1816
9.03283
1907
9.02811
1837
9.02339
1867
9.01867
1779
9.01396
1778
9.00924
1838
9.00452
1782
8.99981
1736
8.99509
1721
8.99037
1726
8.98565
1725
8.98094
1711
8.97622
1715
8.9715
1724
8.96678
1756
8.96207
1737
8.95735
1789
8.95263
1863
8.94792
1995
8.9432
2372
8.93848
2530
8.93376
2423
8.92905
2004
8.92433
1725
8.91961
1599
8.9149
1668
8.91018
1657
8.90546
1675
8.90074
1617
8.89603
1678
8.89131
1676
8.88659
1668
8.88188
1737
8.87716
1701
8.87244
1680
8.86772
1668
8.86301
1698
8.85829
1673
8.85357
1727
8.84886
1701
8.84414
1686
8.83942
1724
8.8347
1699
8.82999
1751
8.82527
1660
8.82055
1696
8.81583
1656
8.81112
1662
8.8064
1714
8.80168
1732
8.79697
1703
8.79225
1764
8.78753
1738
8.78281
1652
8.7781
1595
8.77338
1749
8.76866
1730
8.76395
1703
8.75923
1752
8.75451
1653
8.74979
1729
8.74508
1722
8.74036
1742
8.73564
1756
8.73093
1723
8.72621
1725
8.72149
1761
8.71677
1755
8.71206
1725
8.70734
1717
8.70262
1667
8.69791
1717
8.69319
1719
8.68847
1714
8.68375
1704
8.67904
1680
8.67432
1706
8.6696
1705
8.66489
1795
8.66017
1727
8.65545
1741
8.65073
1736
8.64602
1738
8.6413
1713
8.63658
1735
8.63187
1762
8.62715
1785
8.62243
1782
8.61771
1751
8.613
1804
8.60828
1796
8.60356
1770
8.59884
1752
8.59413
1766
8.58941
1772
8.58469
1752
8.57998
1750
8.57526
1732
8.57054
1732
8.56582
1770
8.56111
1791
8.55639
1691
8.55167
1734
8.54696
1741
8.54224
1773
8.53752
1830
8.5328
1807
8.52809
1835
8.52337
1803
8.51865
1919
8.51394
1902
8.50922
1968
8.5045
1971
8.49978
2057
8.49507
1994
8.49035
1963
8.48563
1889
8.48092
1822
8.4762
1685
8.47148
1618
8.46676
1538
8.46205
1349
8.45733
1307
8.45261
1161
8.4479
1005
8.44318
980
8.43846
837
8.43374
777
8.42903
742
8.42431
789
8.41959
930
8.41488
1282
8.41016
2297
8.40544
5267
8.40072
8331
8.39601
7143
8.39129
3321
8.38657
1051
8.38186
593
8.37714
574
8.37242
582
8.3677
576
8.36299
549
8.35827
545
8.35355
510
8.34883
540
8.34412
577
8.3394
606
8.33468
629
8.32997
605
8.32525
606
8.32053
650
8.31581
611
8.3111
571
8.30638
527
8.30166
566
8.29695
518
8.29223
509
8.28751
526
8.28279
536
8.27808
529
8.27336
540
8.26864
598
8.26393
625
8.25921
630
8.25449
630
8.24977
612
8.24506
609
8.24189
506
8.2395
509
8.23711
517
8.23471
526
8.23232
539
8.22992
491
8.22753
515
8.22513
522
8.22274
508
8.22034
490
8.21795
479
8.21555
534
8.21316
523
8.21076
543
8.20837
528
8.20597
529
8.20358
535
8.20118
544
8.19879
539
8.19639
521
8.194
541
8.1916
520
8.18921
473
8.18681
550
8.18442
516
8.18202
510
8.17963
593
8.17723
562
8.17484
524
8.17244
524
8.17005
505
8.16765
528
8.16526
527
8.16286
509
8.16047
559
8.15807
568
8.15568
550
8.15328
508
8.15089
503
8.14849
498
8.1461
502
8.1437
528
8.14131
522
8.13892
502
8.13652
497
8.13412
491
8.13173
526
8.12934
502
8.12694
538
8.12455
518
8.12215
575
8.11976
606
8.11736
557
8.11497
548
8.11257
624
8.11018
565
8.10778
457
8.10539
455
8.10299
463
8.1006
463
8.0982
546
8.09581
607
8.09341
613
8.09102
622
8.08862
595
8.08623
504
8.08383
443
8.08144
396
8.07904
449
8.07665
619
8.07425
737
8.07186
757
8.06946
588
8.06707
439
8.06467
407
8.06228
369
8.05988
390
8.05749
364
8.05509
340
8.0527
365
8.0503
365
8.04791
350
8.04551
349
8.04312
353
8.04072
325
8.03833
313
8.03593
319
8.03354
311
8.03115
294
8.02875
301
8.02635
279
8.02396
270
8.02157
288
8.01843
286
8.01139
311
8.00436
360
7.99732
476
7.99029
618
7.98326
616
7.97622
496
7.96919
368
7.96215
312
7.95512
288
7.94808
281
7.94105
272
7.93401
280
7.92698
262
7.91994
263
7.91291
250
7.90588
257
7.89884
249
7.89181
253
7.88477
239
7.87774
234
7.8707
220
7.86367
217
7.85663
248
7.8496
343
7.84256
466
7.83553
505
7.82849
354
7.82146
280
7.81443
239
7.80739
247
7.80036
245
7.79332
244
7.78629
257
7.77925
257
7.77222
247
7.76518
264
7.75815
241
7.75111
253
7.74408
216
7.73705
246
7.73001
222
7.72298
192
7.71594
210
7.70891
210
7.70187
186
7.69484
195
7.6878
192
7.68077
205
7.67373
189
7.6667
170
7.65967
195
7.65263
190
7.6456
231
7.63856
367
7.63153
536
7.62449
576
7.61746
413
7.61042
252
7.60339
189
7.59635
179
7.58932
183
7.58228
190
7.57525
187
7.56822
181
7.56118
192
7.55415
177
7.54711
184
7.54008
225
7.53304
201
7.52601
199
7.51897
186
7.51194
206
7.5049
194
7.49787
196
7.49084
209
7.4838
207
7.47677
194
7.46973
189
7.4627
163
7.45566
171
7.44863
141
7.44159
143
7.43456
144
7.42752
128
7.42049
125
7.41346
140
7.40642
139
7.39939
175
7.39235
327
7.38532
516
7.37828
553
7.37125
353
7.36421
184
7.35718
128
7.35014
141
7.34311
140
7.33607
126
7.32904
128
7.32201
128
7.31497
129
7.30794
122
7.3009
117
7.29387
114
7.28683
131
7.2798
123
7.27276
112
7.26573
107
7.25869
132
7.25166
147
7.24463
138
7.23759
121
7.23056
122
7.22352
133
7.21649
127
7.20945
121
7.20242
114
7.19538
137
7.18835
125
7.18131
120
7.17428
108
7.16724
95
7.16021
106
7.15318
121
7.14614
102
7.13911
102
7.13207
103
7.12504
102
7.118
112
7.11097
114
7.10393
129
7.0969
125
7.08986
152
7.08283
170
7.08185
173
7.08185
138
7.08185
130
7.08185
126
7.08185
139
7.08185
159
7.08185
162
7.08185
149
7.08185
128
7.08185
134
7.08185
136
7.08185
162
7.08185
104
7.08185
69
7.08185
63
7.08185
66
7.08185
73
7.08185
59
7.08185
73
7.08185
56
7.08185
78
7.08185
96
7.08185
72
7.08185
O 1s/4
Not Specified
2019
3
8
23
22
56
0
4
   Lens Mode:Hybrid   Resolution:Pass energy 40    Iris(Aperture):slot(Slot)
   Anode:Mono (Al)(140 W)   Step(meV): 100.0    Dwell(ms): 200        Sweeps: 10       Acqn. Time(s): 402     
   Acquired On :19/03/08 23:22:56   C/N :On
   
XPS
14349
18251
2
Mono (Al)
1486.61
140
1E+37
1E+37
1170
1170
1E+37
1E+37
FAT
40
1E+37
-4.4431
0
1E+37
1E+37
1E+37
1E+37
O
1s
-1
Kinetic Energy
eV
947.61
0.1
2
Intensity
d
Transmission
d
pulse counting
0.2
10
0
1E+37
1E+37
1E+37
0
402
1228
2954
0.948828
0.959288
1367
0.959288
1372
0.959236
1359
0.959184
1396
0.959131
1340
0.959079
1301
0.959027
1274
0.958975
1308
0.958922
1348
0.95887
1360
0.958818
1365
0.958765
1355
0.958713
1354
0.958661
1362
0.958608
1341
0.958556
1331
0.958504
1339
0.958452
1327
0.958399
1363
0.958347
1362
0.958295
1362
0.958242
1347
0.95819
1348
0.958138
1351
0.958085
1364
0.958033
1355
0.957981
1373
0.957929
1359
0.957876
1335
0.957824
1312
0.957772
1321
0.957719
1324
0.957667
1300
0.957615
1290
0.957562
1325
0.95751
1372
0.957458
1337
0.957406
1340
0.957353
1341
0.957301
1319
0.957249
1299
0.957196
1308
0.957144
1348
0.957092
1298
0.957039
1329
0.956987
1351
0.956935
1371
0.956882
1333
0.95683
1301
0.956778
1306
0.956726
1315
0.956673
1352
0.956621
1360
0.956569
1316
0.956516
1277
0.956464
1275
0.956412
1293
0.95636
1296
0.956307
1347
0.956255
1361
0.956203
1312
0.95615
1296
0.956098
1321
0.956046
1328
0.955993
1336
0.955941
1369
0.955889
1360
0.955836
1410
0.955784
1418
0.955732
1431
0.95568
1474
0.955627
1492
0.955575
1568
0.955523
1629
0.95547
1640
0.955418
1664
0.955366
1761
0.955314
1821
0.955261
1860
0.955209
1949
0.955157
2065
0.955104
2168
0.955052
2252
0.955
2396
0.954947
2467
0.954895
2573
0.954843
2751
0.95479
2811
0.954738
2901
0.954686
2936
0.954634
2919
0.954581
2937
0.954529
2954
0.954477
2844
0.954424
2743
0.954372
2712
0.95432
2541
0.954267
2430
0.954215
2368
0.954163
2293
0.954111
2220
0.954058
2105
0.954006
2005
0.953954
1951
0.953901
1904
0.953849
1823
0.953797
1693
0.953744
1666
0.953692
1603
0.95364
1590
0.953588
1552
0.953535
1516
0.953483
1491
0.953431
1484
0.953378
1419
0.953326
1388
0.953274
1389
0.953221
1365
0.953169
1339
0.953117
1357
0.953065
1327
0.953012
1306
0.95296
1316
0.952908
1322
0.952855
1339
0.952803
1359
0.952751
1286
0.952698
1302
0.952646
1299
0.952594
1306
0.952542
1330
0.952489
1289
0.952437
1268
0.952385
1302
0.952332
1310
0.95228
1286
0.952228
1311
0.952175
1322
0.952123
1269
0.952071
1278
0.952018
1298
0.951966
1298
0.951914
1296
0.951862
1320
0.951809
1283
0.951757
1290
0.951705
1320
0.951652
1296
0.9516
1338
0.951548
1327
0.951496
1270
0.951443
1274
0.951391
1328
0.951339
1332
0.951286
1299
0.951234
1304
0.951182
1271
0.951129
1238
0.951077
1264
0.951025
1238
0.950972
1268
0.95092
1288
0.950868
1270
0.950816
1278
0.950763
1321
0.950711
1322
0.950659
1289
0.950606
1304
0.950554
1319
0.950502
1295
0.950449
1316
0.950397
1306
0.950345
1306
0.950293
1273
0.95024
1285
0.950188
1288
0.950136
1309
0.950083
1353
0.950031
1318
0.949979
1345
0.949926
1337
0.949874
1291
0.949822
1283
0.94977
1271
0.949717
1301
0.949665
1303
0.949613
1318
0.94956
1291
0.949508
1314
0.949456
1357
0.949403
1351
0.949351
1323
0.949299
1326
0.949247
1310
0.949194
1305
0.949142
1331
0.94909
1333
0.949037
1327
0.948985
1351
0.948933
1306
0.94888
1228
0.948828
N 1s/5
Not Specified
2019
3
8
23
22
56
0
4
   Lens Mode:Hybrid   Resolution:Pass energy 40    Iris(Aperture):slot(Slot)
   Anode:Mono (Al)(140 W)   Step(meV): 100.0    Dwell(ms): 300        Sweeps: 10       Acqn. Time(s): 603     
   Acquired On :19/03/08 23:22:56   C/N :On
   
XPS
14349
18251
2
Mono (Al)
1486.61
140
1E+37
1E+37
1170
1170
1E+37
1E+37
FAT
40
1E+37
-4.4431
0
1E+37
1E+37
1E+37
1E+37
N
1s
-1
Kinetic Energy
eV
1079.61
0.1
2
Intensity
d
Transmission
d
pulse counting
0.3
10
0
1E+37
1E+37
1E+37
0
402
1673
2986
0.890889
0.897914
1781
0.897914
1793
0.897879
1809
0.897844
1766
0.897809
1738
0.897774
1799
0.897739
1814
0.897703
1812
0.897668
1806
0.897633
1800
0.897598
1830
0.897563
1830
0.897528
1777
0.897493
1778
0.897458
1783
0.897422
1775
0.897387
1792
0.897352
1863
0.897317
1832
0.897282
1802
0.897247
1791
0.897212
1837
0.897177
1819
0.897141
1751
0.897106
1788
0.897071
1773
0.897036
1737
0.897001
1752
0.896966
1766
0.896931
1814
0.896896
1892
0.89686
1869
0.896825
1800
0.89679
1785
0.896755
1767
0.89672
1763
0.896685
1786
0.89665
1753
0.896615
1755
0.896579
1795
0.896544
1771
0.896509
1783
0.896474
1820
0.896439
1848
0.896404
1811
0.896369
1808
0.896334
1780
0.896298
1793
0.896263
1763
0.896228
1727
0.896193
1795
0.896158
1804
0.896123
1739
0.896088
1699
0.896053
1792
0.896017
1783
0.895982
1754
0.895947
1792
0.895912
1797
0.895877
1794
0.895842
1805
0.895807
1797
0.895772
1859
0.895736
1879
0.895701
1855
0.895666
1862
0.895631
1928
0.895596
2006
0.895561
1984
0.895526
1964
0.895491
1966
0.895455
1928
0.89542
1945
0.895385
1941
0.89535
1892
0.895315
1922
0.89528
1912
0.895245
1882
0.89521
1875
0.895174
1877
0.895139
1927
0.895104
1951
0.895069
1939
0.895034
2017
0.894999
2102
0.894964
2111
0.894929
2110
0.894893
2188
0.894858
2273
0.894823
2343
0.894788
2441
0.894753
2505
0.894718
2591
0.894683
2725
0.894648
2752
0.894612
2786
0.894577
2878
0.894542
2900
0.894507
2986
0.894472
2983
0.894437
2925
0.894402
2944
0.894367
2914
0.894331
2825
0.894296
2807
0.894261
2795
0.894226
2723
0.894191
2622
0.894156
2586
0.894121
2537
0.894086
2438
0.89405
2387
0.894015
2294
0.89398
2204
0.893945
2142
0.89391
2069
0.893875
2032
0.89384
2001
0.893805
1971
0.893769
1869
0.893734
1817
0.893699
1796
0.893664
1776
0.893629
1758
0.893594
1794
0.893559
1851
0.893524
1836
0.893488
1856
0.893453
1775
0.893418
1799
0.893383
1744
0.893348
1747
0.893313
1781
0.893278
1719
0.893243
1715
0.893207
1684
0.893172
1673
0.893137
1715
0.893102
1752
0.893067
1735
0.893032
1752
0.892997
1774
0.892962
1724
0.892926
1755
0.892891
1815
0.892856
1770
0.892821
1760
0.892786
1787
0.892751
1764
0.892716
1743
0.892681
1746
0.892645
1677
0.89261
1691
0.892575
1719
0.89254
1718
0.892505
1763
0.89247
1779
0.892435
1781
0.8924
1755
0.892364
1742
0.892329
1772
0.892294
1753
0.892259
1749
0.892224
1829
0.892189
1800
0.892154
1759
0.892119
1751
0.892083
1757
0.892048
1754
0.892013
1689
0.891978
1724
0.891943
1760
0.891908
1742
0.891873
1746
0.891838
1759
0.891802
1713
0.891767
1755
0.891732
1755
0.891697
1739
0.891662
1780
0.891627
1772
0.891592
1730
0.891557
1772
0.891521
1784
0.891486
1703
0.891451
1690
0.891416
1718
0.891381
1744
0.891346
1775
0.891311
1745
0.891276
1769
0.89124
1798
0.891205
1753
0.89117
1742
0.891135
1773
0.8911
1746
0.891065
1715
0.89103
1736
0.890995
1744
0.890959
1766
0.890924
1816
0.890889
C 1s/6
Not Specified
2019
3
8
23
22
56
0
4
   Lens Mode:Hybrid   Resolution:Pass energy 40    Iris(Aperture):slot(Slot)
   Anode:Mono (Al)(140 W)   Step(meV): 100.0    Dwell(ms): 300        Sweeps: 10       Acqn. Time(s): 603     
   Acquired On :19/03/08 23:22:56   C/N :On
   
XPS
14349
18251
2
Mono (Al)
1486.61
140
1E+37
1E+37
1170
1170
1E+37
1E+37
FAT
40
1E+37
-4.4431
0
1E+37
1E+37
1E+37
1E+37
C
1s
-1
Kinetic Energy
eV
1191.61
0.1
2
Intensity
d
Transmission
d
pulse counting
0.3
10
0
1E+37
1E+37
1E+37
0
402
579
16379
0.851549
0.858574
1342
0.858574
1320
0.858539
1251
0.858504
1224
0.858469
1227
0.858434
1238
0.858399
1209
0.858363
1200
0.858328
1202
0.858293
1208
0.858258
1255
0.858223
1225
0.858188
1168
0.858153
1145
0.858118
1182
0.858082
1184
0.858047
1122
0.858012
1078
0.857977
1087
0.857942
1042
0.857907
1060
0.857872
1118
0.857837
1105
0.857801
1021
0.857766
1043
0.857731
1033
0.857696
999
0.857661
1000
0.857626
995
0.857591
998
0.857556
966
0.85752
933
0.857485
955
0.85745
923
0.857415
913
0.85738
925
0.857345
912
0.85731
879
0.857275
882
0.857239
883
0.857204
877
0.857169
850
0.857134
825
0.857099
840
0.857064
834
0.857029
827
0.856994
856
0.856958
814
0.856923
795
0.856888
830
0.856853
817
0.856818
826
0.856783
829
0.856748
839
0.856713
843
0.856677
819
0.856642
791
0.856607
793
0.856572
827
0.856537
794
0.856502
768
0.856467
812
0.856432
777
0.856396
743
0.856361
761
0.856326
758
0.856291
780
0.856256
783
0.856221
731
0.856186
737
0.856151
770
0.856115
825
0.85608
787
0.856045
795
0.85601
843
0.855975
907
0.85594
911
0.855905
940
0.85587
952
0.855834
953
0.855799
959
0.855764
971
0.855729
980
0.855694
958
0.855659
939
0.855624
940
0.855589
963
0.855553
973
0.855518
994
0.855483
997
0.855448
1025
0.855413
1098
0.855378
1146
0.855343
1140
0.855308
1169
0.855272
1165
0.855237
1164
0.855202
1210
0.855167
1262
0.855132
1303
0.855097
1346
0.855062
1401
0.855027
1469
0.854991
1561
0.854956
1725
0.854921
1929
0.854886
2175
0.854851
2450
0.854816
2833
0.854781
3315
0.854746
3785
0.85471
4404
0.854675
5177
0.85464
6140
0.854605
7284
0.85457
8494
0.854535
9853
0.8545
11352
0.854465
12766
0.854429
14166
0.854394
15303
0.854359
15877
0.854324
16379
0.854289
16166
0.854254
15151
0.854219
14015
0.854184
12627
0.854148
10688
0.854113
8780
0.854078
7037
0.854043
5509
0.854008
4090
0.853973
3073
0.853938
2358
0.853903
1806
0.853867
1402
0.853832
1134
0.853797
1009
0.853762
904
0.853727
846
0.853692
791
0.853657
755
0.853622
683
0.853586
676
0.853551
671
0.853516
702
0.853481
707
0.853446
697
0.853411
659
0.853376
629
0.853341
626
0.853305
661
0.85327
661
0.853235
657
0.8532
640
0.853165
628
0.85313
637
0.853095
647
0.85306
639
0.853024
612
0.852989
596
0.852954
606
0.852919
627
0.852884
658
0.852849
626
0.852814
641
0.852779
624
0.852743
634
0.852708
623
0.852673
629
0.852638
611
0.852603
608
0.852568
634
0.852533
621
0.852498
640
0.852462
637
0.852427
620
0.852392
633
0.852357
627
0.852322
627
0.852287
612
0.852252
595
0.852217
579
0.852181
631
0.852146
632
0.852111
621
0.852076
617
0.852041
635
0.852006
632
0.851971
590
0.851936
614
0.8519
609
0.851865
621
0.85183
626
0.851795
595
0.85176
624
0.851725
648
0.85169
652
0.851655
649
0.851619
617
0.851584
619
0.851549
Cl 2p/7
Not Specified
2019
3
8
23
22
56
0
4
   Lens Mode:Hybrid   Resolution:Pass energy 40    Iris(Aperture):slot(Slot)
   Anode:Mono (Al)(140 W)   Step(meV): 100.0    Dwell(ms): 450        Sweeps: 10       Acqn. Time(s): 904     
   Acquired On :19/03/08 23:22:56   C/N :On
   
XPS
14349
18251
2
Mono (Al)
1486.61
140
1E+37
1E+37
1170
1170
1E+37
1E+37
FAT
40
1E+37
-4.4431
0
1E+37
1E+37
1E+37
1E+37
Cl
2p
-1
Kinetic Energy
eV
1277.61
0.1
2
Intensity
d
Transmission
d
pulse counting
0.45
10
0
1E+37
1E+37
1E+37
0
402
701
1236
0.827116
0.832268
854
0.832268
859
0.832243
866
0.832217
876
0.832191
840
0.832165
859
0.83214
869
0.832114
850
0.832088
875
0.832062
878
0.832036
837
0.832011
810
0.831985
818
0.831959
840
0.831933
822
0.831908
818
0.831882
829
0.831856
839
0.83183
815
0.831805
782
0.831779
784
0.831753
827
0.831727
813
0.831702
822
0.831676
831
0.83165
854
0.831624
854
0.831599
847
0.831573
838
0.831547
826
0.831521
859
0.831495
855
0.83147
826
0.831444
810
0.831418
844
0.831392
847
0.831367
846
0.831341
828
0.831315
826
0.831289
807
0.831264
821
0.831238
816
0.831212
851
0.831186
891
0.831161
856
0.831135
808
0.831109
845
0.831083
835
0.831058
830
0.831032
859
0.831006
835
0.83098
834
0.830954
836
0.830929
830
0.830903
827
0.830877
845
0.830851
856
0.830826
871
0.8308
848
0.830774
858
0.830748
833
0.830723
822
0.830697
845
0.830671
875
0.830645
861
0.83062
848
0.830594
821
0.830568
807
0.830542
792
0.830517
811
0.830491
786
0.830465
781
0.830439
819
0.830414
814
0.830388
822
0.830362
852
0.830336
836
0.83031
838
0.830285
808
0.830259
782
0.830233
822
0.830207
838
0.830182
850
0.830156
892
0.83013
888
0.830104
881
0.830079
941
0.830053
921
0.830027
884
0.830001
921
0.829976
943
0.82995
910
0.829924
906
0.829898
904
0.829872
905
0.829847
890
0.829821
878
0.829795
885
0.829769
895
0.829744
872
0.829718
922
0.829692
934
0.829666
928
0.829641
927
0.829615
949
0.829589
1033
0.829563
1041
0.829538
1004
0.829512
936
0.829486
978
0.82946
928
0.829435
905
0.829409
884
0.829383
896
0.829357
904
0.829332
832
0.829306
856
0.82928
854
0.829254
864
0.829228
903
0.829203
906
0.829177
934
0.829151
979
0.829125
965
0.8291
980
0.829074
1045
0.829048
1085
0.829022
1061
0.828997
1011
0.828971
952
0.828945
917
0.828919
936
0.828894
936
0.828868
948
0.828842
979
0.828816
993
0.82879
1022
0.828765
1070
0.828739
1088
0.828713
1134
0.828687
1187
0.828662
1234
0.828636
1236
0.82861
1215
0.828584
1164
0.828559
1083
0.828533
1061
0.828507
1010
0.828481
980
0.828456
954
0.82843
882
0.828404
829
0.828378
814
0.828353
790
0.828327
744
0.828301
733
0.828275
767
0.82825
760
0.828224
751
0.828198
743
0.828172
760
0.828146
745
0.828121
742
0.828095
701
0.828069
705
0.828043
766
0.828018
757
0.827992
749
0.827966
721
0.82794
759
0.827915
748
0.827889
729
0.827863
743
0.827837
744
0.827812
738
0.827786
711
0.82776
707
0.827734
706
0.827709
708
0.827683
714
0.827657
730
0.827631
723
0.827605
714
0.82758
705
0.827554
740
0.827528
752
0.827502
725
0.827477
720
0.827451
731
0.827425
737
0.827399
750
0.827374
737
0.827348
752
0.827322
768
0.827296
772
0.827271
757
0.827245
772
0.827219
793
0.827193
801
0.827168
803
0.827142
852
0.827116
P 2p/8
Not Specified
2019
3
8
23
22
56
0
4
   Lens Mode:Hybrid   Resolution:Pass energy 40    Iris(Aperture):slot(Slot)
   Anode:Mono (Al)(140 W)   Step(meV): 100.0    Dwell(ms): 426        Sweeps: 10       Acqn. Time(s): 1025    
   Acquired On :19/03/08 23:22:56   C/N :On
   
XPS
14349
18251
2
Mono (Al)
1486.61
140
1E+37
1E+37
1170
1170
1E+37
1E+37
FAT
40
1E+37
-4.4431
0
1E+37
1E+37
1E+37
1E+37
P
2p
-1
Kinetic Energy
eV
1344.61
0.1
2
Intensity
d
Transmission
d
pulse counting
0.4255
10
0
1E+37
1E+37
1E+37
0
482
390
1132
0.802385
0.812515
480
0.812515
458
0.812473
428
0.81243
434
0.812388
454
0.812346
449
0.812304
474
0.812262
497
0.812219
461
0.812177
454
0.812135
431
0.812093
437
0.812051
455
0.812008
460
0.811966
445
0.811924
436
0.811882
446
0.81184
475
0.811797
463
0.811755
435
0.811713
444
0.811671
461
0.811629
446
0.811586
429
0.811544
437
0.811502
459
0.81146
462
0.811417
447
0.811375
439
0.811333
460
0.811291
452
0.811249
439
0.811206
430
0.811164
436
0.811122
456
0.81108
449
0.811038
424
0.810995
433
0.810953
440
0.810911
458
0.810869
430
0.810827
424
0.810784
443
0.810742
441
0.8107
431
0.810658
423
0.810616
445
0.810573
468
0.810531
458
0.810489
413
0.810447
422
0.810404
439
0.810362
430
0.81032
442
0.810278
444
0.810236
420
0.810193
422
0.810151
436
0.810109
415
0.810067
438
0.810025
431
0.809982
390
0.80994
403
0.809898
452
0.809856
443
0.809814
400
0.809771
413
0.809729
429
0.809687
422
0.809645
422
0.809603
444
0.80956
438
0.809518
423
0.809476
423
0.809434
440
0.809391
469
0.809349
452
0.809307
427
0.809265
434
0.809223
428
0.80918
416
0.809138
428
0.809096
412
0.809054
402
0.809012
439
0.808969
447
0.808927
413
0.808885
432
0.808843
438
0.808801
442
0.808758
422
0.808716
403
0.808674
423
0.808632
448
0.80859
441
0.808547
426
0.808505
438
0.808463
453
0.808421
460
0.808379
470
0.808336
479
0.808294
487
0.808252
506
0.80821
568
0.808168
623
0.808125
676
0.808083
753
0.808041
794
0.807999
823
0.807956
855
0.807914
897
0.807872
961
0.80783
987
0.807788
1035
0.807745
1086
0.807703
1068
0.807661
1115
0.807619
1132
0.807577
1089
0.807534
1044
0.807492
979
0.80745
890
0.807408
770
0.807366
709
0.807323
640
0.807281
554
0.807239
517
0.807197
500
0.807155
453
0.807112
438
0.80707
440
0.807028
439
0.806986
422
0.806944
415
0.806901
441
0.806859
421
0.806817
432
0.806775
434
0.806732
427
0.80669
410
0.806648
439
0.806606
449
0.806564
453
0.806521
459
0.806479
438
0.806437
438
0.806395
437
0.806353
434
0.80631
437
0.806268
423
0.806226
418
0.806184
434
0.806142
445
0.806099
447
0.806057
445
0.806015
448
0.805973
441
0.805931
436
0.805888
444
0.805846
441
0.805804
421
0.805762
414
0.805719
409
0.805677
408
0.805635
427
0.805593
454
0.805551
438
0.805508
431
0.805466
434
0.805424
432
0.805382
460
0.80534
471
0.805297
445
0.805255
419
0.805213
443
0.805171
444
0.805129
457
0.805086
457
0.805044
447
0.805002
462
0.80496
443
0.804918
437
0.804875
436
0.804833
421
0.804791
443
0.804749
466
0.804707
429
0.804664
410
0.804622
437
0.80458
461
0.804538
447
0.804496
421
0.804453
439
0.804411
445
0.804369
458
0.804327
496
0.804284
463
0.804242
437
0.8042
459
0.804158
447
0.804116
437
0.804073
458
0.804031
453
0.803989
450
0.803947
443
0.803905
451
0.803862
463
0.80382
461
0.803778
415
0.803736
433
0.803694
446
0.803651
446
0.803609
460
0.803567
452
0.803525
446
0.803483
445
0.80344
435
0.803398
437
0.803356
420
0.803314
459
0.803271
454
0.803229
448
0.803187
431
0.803145
451
0.803103
430
0.80306
419
0.803018
425
0.802976
434
0.802934
463
0.802892
457
0.802849
460
0.802807
457
0.802765
447
0.802723
458
0.802681
473
0.802638
459
0.802596
412
0.802554
425
0.802512
440
0.80247
409
0.802427
409
0.802385
Br 3d/9
Not Specified
2019
3
8
23
22
56
0
4
   Lens Mode:Hybrid   Resolution:Pass energy 40    Iris(Aperture):slot(Slot)
   Anode:Mono (Al)(140 W)   Step(meV): 100.0    Dwell(ms): 426        Sweeps: 10       Acqn. Time(s): 855     
   Acquired On :19/03/08 23:22:56   C/N :On
   
XPS
14349
18251
2
Mono (Al)
1486.61
140
1E+37
1E+37
1170
1170
1E+37
1E+37
FAT
40
1E+37
-4.4431
0
1E+37
1E+37
1E+37
1E+37
Br
3d
-1
Kinetic Energy
eV
1412.61
0.1
2
Intensity
d
Transmission
d
pulse counting
0.4255
10
0
1E+37
1E+37
1E+37
0
402
249
1368
0.775373
0.783814
298
0.783814
291
0.783772
261
0.78373
283
0.783687
311
0.783645
296
0.783603
282
0.783561
282
0.783519
287
0.783476
296
0.783434
290
0.783392
282
0.78335
298
0.783307
317
0.783265
288
0.783223
295
0.783181
306
0.783139
311
0.783096
296
0.783054
295
0.783012
281
0.78297
293
0.782928
304
0.782885
295
0.782843
289
0.782801
288
0.782759
284
0.782717
273
0.782674
286
0.782632
298
0.78259
281
0.782548
304
0.782506
306
0.782463
285
0.782421
286
0.782379
280
0.782337
286
0.782295
299
0.782252
290
0.78221
269
0.782168
288
0.782126
279
0.782084
290
0.782041
295
0.781999
304
0.781957
284
0.781915
276
0.781872
300
0.78183
297
0.781788
286
0.781746
305
0.781704
299
0.781661
286
0.781619
272
0.781577
273
0.781535
282
0.781493
267
0.78145
274
0.781408
287
0.781366
301
0.781324
281
0.781282
268
0.781239
289
0.781197
295
0.781155
288
0.781113
290
0.781071
295
0.781028
325
0.780986
352
0.780944
379
0.780902
415
0.780859
486
0.780817
529
0.780775
618
0.780733
710
0.780691
807
0.780648
897
0.780606
1013
0.780564
1065
0.780522
1051
0.78048
1051
0.780437
1052
0.780395
1069
0.780353
1078
0.780311
1137
0.780269
1194
0.780226
1242
0.780184
1304
0.780142
1368
0.7801
1368
0.780058
1305
0.780015
1201
0.779973
1096
0.779931
936
0.779889
770
0.779847
676
0.779804
545
0.779762
451
0.77972
395
0.779678
368
0.779635
328
0.779593
304
0.779551
290
0.779509
294
0.779467
301
0.779424
292
0.779382
280
0.77934
276
0.779298
294
0.779256
292
0.779213
267
0.779171
278
0.779129
296
0.779087
302
0.779045
311
0.779002
297
0.77896
298
0.778918
301
0.778876
299
0.778834
318
0.778791
326
0.778749
301
0.778707
294
0.778665
331
0.778623
346
0.77858
340
0.778538
348
0.778496
352
0.778454
322
0.778412
332
0.778369
312
0.778327
332
0.778285
315
0.778243
310
0.7782
312
0.778158
317
0.778116
298
0.778074
313
0.778032
294
0.777989
302
0.777947
293
0.777905
297
0.777863
290
0.777821
283
0.777778
294
0.777736
296
0.777694
278
0.777652
265
0.77761
277
0.777567
292
0.777525
302
0.777483
289
0.777441
266
0.777399
259
0.777356
257
0.777314
269
0.777272
304
0.77723
305
0.777187
274
0.777145
267
0.777103
282
0.777061
284
0.777019
312
0.776976
282
0.776934
263
0.776892
277
0.77685
303
0.776808
312
0.776765
278
0.776723
276
0.776681
251
0.776639
282
0.776597
283
0.776554
278
0.776512
260
0.77647
249
0.776428
286
0.776386
301
0.776343
292
0.776301
302
0.776259
289
0.776217
271
0.776174
309
0.776132
288
0.77609
274
0.776048
296
0.776006
287
0.775963
294
0.775921
280
0.775879
272
0.775837
292
0.775795
284
0.775752
270
0.77571
274
0.775668
275
0.775626
287
0.775584
274
0.775541
288
0.775499
281
0.775457
271
0.775415
271
0.775373
end of experiment
