# Supplementary material for: Function-adaptive clustered nanoparticles reverse Streptococcus mutans dental biofilm and maintain microbiota balance
Source: Commun Biol. 2021 Jul 15;4:846. doi: 10.1038/s42003-021-02372-y (PMC8282845; doi:10.1038/s42003-021-02372-y)
Supplement: Supplementary file 3 — Supplementary Data 1 [file 42003_2021_2372_MOESM3_ESM.zip › Supplementary data 1/Raw data for Figure 2d, e/yo030819_PR4+ itself.vms]

VAMAS Surface Chemical Analysis Standard Data Transfer Format 1988 May 4
Not Specified
Kratos Axis
Not Specified
/data_temp/yo030819_03.dset
0
MAP
REGULAR
7
1
32768
32768
1
Angle
degree
0
0
0
0
7
Survey/2
Not Specified
2019
3
8
11
34
36
0
4
   Lens Mode:Hybrid   Resolution:Pass energy 160   Iris(Aperture):slot(Slot)
   Anode:Mono (Al)(140 W)   Step(meV): 1000.0   Dwell(ms): 100        Sweeps: 2        Acqn. Time(s): 220     
   Acquired On :19/03/08 11:34:36   C/N :On
   
XPS
14349
18251
1
Mono (Al)
1486.61
140
1E+37
1E+37
1170
1170
1E+37
1E+37
FAT
160
1E+37
-4.4431
0
1E+37
1E+37
1E+37
1E+37
Wide
None
-1
Kinetic Energy
eV
386.61
1
2
Intensity
d
Transmission
d
pulse counting
0.1
2
0
1E+37
1E+37
1E+37
0
2202
56
16452
7.08185
11.1082
1723
10.9994
1739
11.001
1756
11.0026
1731
11.0041
1754
11.0057
1759
11.0073
1740
11.0089
1708
11.0104
1797
11.012
1726
11.0136
1803
11.0152
1774
11.0167
1799
11.0183
1786
11.0199
1757
11.0214
1814
11.023
1799
11.0246
1797
11.0262
1823
11.0277
1796
11.0293
1782
11.0309
1821
11.0325
1798
11.034
1787
11.0356
1790
11.0372
1877
11.0387
1821
11.0403
1890
11.0419
1852
11.0435
1847
11.045
1869
11.0466
1908
11.0482
1872
11.0497
1874
11.0513
1871
11.0529
1877
11.0545
1822
11.056
1864
11.0576
1847
11.0592
1915
11.0608
1821
11.0623
1913
11.0639
1922
11.0655
1898
11.067
1867
11.0686
1843
11.0702
1875
11.0718
1900
11.0733
1893
11.0749
1944
11.0765
1948
11.0781
1938
11.0796
1961
11.0812
2014
11.0828
1907
11.0843
1939
11.0859
1955
11.0875
1933
11.0891
2087
11.0906
2000
11.0922
2009
11.0938
1975
11.0954
1964
11.0969
1932
11.0985
1932
11.1001
2032
11.1016
1992
11.1032
1967
11.1048
1910
11.1064
1975
11.1079
1960
11.1082
2030
11.1075
2036
11.1068
2022
11.1061
1967
11.1054
2033
11.1047
2094
11.104
2047
11.1033
2070
11.1026
2107
11.1019
2022
11.1011
2083
11.1004
2076
11.0997
2087
11.099
2059
11.0983
2037
11.0976
2138
11.0969
2120
11.0962
2055
11.0955
2116
11.0948
2077
11.0941
2120
11.0934
2073
11.0927
2115
11.092
2153
11.0913
2178
11.0906
2150
11.0899
2112
11.0892
2166
11.0885
2164
11.0878
2230
11.0871
2268
11.0864
2162
11.0857
2193
11.0849
2107
11.0842
2113
11.0835
2165
11.0828
2167
11.0821
2185
11.0814
2147
11.0807
2219
11.08
2174
11.0793
2208
11.0786
2176
11.0779
2183
11.0772
2155
11.0765
2207
11.0758
2228
11.0751
2258
11.0744
2318
11.0737
2330
11.073
2391
11.0723
2508
11.0716
2413
11.0709
2402
11.0702
2344
11.0695
2286
11.0687
2220
11.068
2254
11.0673
2214
11.0666
2240
11.0659
2175
11.0652
2155
11.0645
2221
11.0638
2242
11.0631
2201
11.0624
2213
11.0617
2212
11.061
2270
11.0603
2197
11.0596
2201
11.0589
2200
11.0582
2179
11.0575
2169
11.0568
2160
11.0561
2216
11.0554
2145
11.0547
2155
11.054
2205
11.0533
2202
11.0525
2126
11.0518
2115
11.0511
2157
11.0504
2179
11.0497
2244
11.049
2271
11.0483
2175
11.0476
2183
11.0469
2237
11.0462
2260
11.0455
2215
11.0448
2221
11.0441
2223
11.0434
2228
11.0427
2267
11.042
2276
11.0413
2258
11.0406
2236
11.0399
2219
11.0392
2214
11.0385
2220
11.0378
2215
11.0371
2211
11.0363
2236
11.0356
2195
11.0349
2215
11.0342
2202
11.0335
2307
11.0328
2282
11.0321
2231
11.0314
2266
11.0307
2263
11.03
2363
11.0293
2297
11.0286
2310
11.0279
2362
11.0272
2340
11.0265
2302
11.0258
2314
11.0251
2318
11.0244
2255
11.0237
2299
11.023
2297
11.0223
2334
11.0216
2305
11.0209
2254
11.0201
2335
11.0194
2370
11.0187
2375
11.018
2349
11.0173
2315
11.0166
2312
11.0159
2319
11.0152
2381
11.0145
2210
11.0138
2351
11.0131
2333
11.0124
2354
11.0117
2375
11.011
2346
11.0103
2306
11.0096
2295
11.0089
2356
11.0082
2331
11.0075
2280
11.0068
2322
11.0061
2325
11.0054
2315
11.0047
2354
11.004
2358
11.0032
2387
11.0025
2399
11.0018
2356
11.0011
2283
11.0004
2338
10.9997
2340
10.999
2393
10.9983
2340
10.9976
2412
10.9969
2378
10.9962
2395
10.9955
2344
10.9948
2316
10.9941
2377
10.9934
2395
10.9927
2346
10.992
2342
10.9913
2407
10.9906
2344
10.9899
2328
10.9892
2342
10.9885
2471
10.9878
2348
10.987
2370
10.9863
2367
10.9856
2367
10.9849
2405
10.9842
2491
10.9835
2393
10.9828
2393
10.9821
2447
10.9814
2422
10.9807
2410
10.98
2387
10.9793
2370
10.9786
2427
10.9779
2428
10.9772
2428
10.9765
2336
10.9758
2479
10.9751
2409
10.9744
2383
10.9737
2390
10.973
2383
10.9723
2362
10.9716
2478
10.9708
2463
10.9701
2413
10.9694
2363
10.9687
2425
10.968
2464
10.9673
2534
10.9666
2460
10.9659
2467
10.9652
2384
10.9645
2506
10.9638
2466
10.9631
2523
10.9624
2401
10.9617
2406
10.9585
2457
10.9541
2504
10.9497
2514
10.9452
2450
10.9408
2496
10.9364
2474
10.932
2440
10.9276
2424
10.9232
2421
10.9188
2449
10.9144
2528
10.9099
2465
10.9055
2503
10.9011
2398
10.8967
2440
10.8923
2487
10.8879
2454
10.8835
2535
10.8791
2385
10.8746
2535
10.8702
2485
10.8658
2485
10.8614
2443
10.857
2496
10.8526
2486
10.8482
2426
10.8438
2528
10.8393
2501
10.8349
2421
10.8305
2536
10.8261
2537
10.8217
2505
10.8173
2452
10.8129
2465
10.8084
2493
10.804
2499
10.7996
2535
10.7952
2444
10.7908
2504
10.7864
2511
10.782
2500
10.7776
2536
10.7731
2485
10.7687
2548
10.7643
2566
10.7599
2540
10.7555
2482
10.7511
2530
10.7467
2527
10.7423
2515
10.7378
2573
10.7334
2517
10.729
2457
10.7246
2488
10.7202
2459
10.7158
2449
10.7114
2554
10.707
2394
10.7025
2535
10.6981
2511
10.6937
2490
10.6893
2518
10.6849
2518
10.6805
2507
10.6761
2503
10.6717
2479
10.6672
2496
10.6628
2483
10.6584
2546
10.654
2505
10.6496
2480
10.6452
2532
10.6408
2530
10.6364
2576
10.6319
2527
10.6275
2558
10.6231
2519
10.6187
2599
10.6143
2551
10.6099
2588
10.6055
2573
10.6011
2603
10.5966
2548
10.5922
2478
10.5878
2519
10.5834
2470
10.579
2485
10.5746
2535
10.5702
2502
10.5658
2537
10.5613
2506
10.5569
2550
10.5525
2620
10.5481
2532
10.5437
2615
10.5393
2609
10.5349
2550
10.5304
2526
10.526
2585
10.5216
2602
10.5172
2545
10.5128
2573
10.5084
2552
10.504
2552
10.4996
2521
10.4951
2589
10.4907
2529
10.4863
2599
10.4819
2536
10.4775
2562
10.4731
2590
10.4687
2569
10.4643
2562
10.4598
2594
10.4554
2637
10.451
2670
10.4466
2581
10.4422
2573
10.4378
2510
10.4334
2558
10.429
2565
10.4245
2588
10.4201
2587
10.4157
2632
10.4113
2658
10.4069
2543
10.4025
2491
10.3981
2593
10.3937
2595
10.3892
2689
10.3848
2707
10.3804
2582
10.376
2635
10.3716
2581
10.3672
2580
10.3628
2660
10.3584
2644
10.3539
2662
10.3495
2611
10.3451
2653
10.3407
2665
10.3363
2556
10.3319
2558
10.3275
2647
10.3231
2611
10.3186
2562
10.3142
2629
10.3098
2661
10.3054
2627
10.301
2630
10.2966
2633
10.2922
2594
10.2877
2667
10.2833
2661
10.2789
2665
10.2745
2578
10.2701
2628
10.2657
2583
10.2613
2621
10.2569
2556
10.2524
2565
10.248
2533
10.2436
2629
10.2392
2634
10.2348
2644
10.2304
2653
10.226
2619
10.2216
2637
10.2171
2629
10.2127
2619
10.2083
2629
10.2039
2603
10.1995
2551
10.1951
2608
10.1907
2578
10.1863
2561
10.1818
2568
10.1774
2697
10.173
2690
10.1686
2679
10.1642
2678
10.1598
2542
10.1554
2606
10.151
2655
10.1465
2650
10.1421
2639
10.1377
2637
10.1333
2616
10.1289
2620
10.1245
2633
10.1201
2649
10.1157
2684
10.1112
2651
10.1068
2656
10.1024
2675
10.098
2621
10.0936
2631
10.0892
2649
10.0848
2633
10.0804
2617
10.0759
2640
10.0715
2621
10.0671
2577
10.0627
2658
10.0583
2701
10.0539
2695
10.0495
2722
10.0451
2651
10.0406
2617
10.0362
2631
10.0318
2604
10.0274
2642
10.023
2621
10.0186
2606
10.0142
2659
10.0097
2637
10.0053
2619
10.0009
2681
9.99651
2723
9.9921
2688
9.98769
2656
9.98327
2660
9.97808
2596
9.97275
2711
9.96741
2642
9.96207
2656
9.95673
2685
9.9514
2639
9.94606
2613
9.94072
2558
9.93538
2694
9.93004
2689
9.92471
2671
9.91937
2672
9.91403
2633
9.90869
2615
9.90336
2676
9.89802
2698
9.89268
2708
9.88734
2695
9.88201
2639
9.87667
2676
9.87133
2607
9.86599
2691
9.86065
2729
9.85532
2606
9.84998
2680
9.84464
2677
9.8393
2718
9.83397
2721
9.82863
2848
9.82329
2743
9.81795
2775
9.81262
2688
9.80728
2685
9.80194
2603
9.7966
2611
9.79127
2670
9.78593
2702
9.78059
2655
9.77525
2698
9.76991
2678
9.76458
2670
9.75924
2721
9.7539
2745
9.74856
2702
9.74323
2721
9.73789
2719
9.73255
2714
9.72721
2763
9.72188
2776
9.71654
2774
9.7112
2780
9.70586
2772
9.70053
2737
9.69519
2678
9.68985
2704
9.68451
2721
9.67917
2702
9.67384
2759
9.6685
2728
9.66316
2748
9.65782
2759
9.65249
2790
9.64715
2792
9.64181
2707
9.63647
2734
9.63114
2791
9.6258
2874
9.62046
3217
9.61512
3523
9.60979
3343
9.60445
2996
9.59911
2763
9.59377
2700
9.58844
2727
9.5831
2720
9.57776
2662
9.57242
2702
9.56708
2680
9.56175
2643
9.55641
2676
9.55107
2627
9.54573
2706
9.5404
2723
9.53506
2667
9.52972
2725
9.52438
2720
9.51904
2737
9.51371
2731
9.50837
2681
9.50303
2768
9.49769
2702
9.49236
2676
9.48702
2738
9.48168
2734
9.47634
2730
9.47101
2790
9.46567
2749
9.46033
2767
9.45499
2679
9.44966
2671
9.44432
2743
9.43898
2764
9.43364
2702
9.4283
2700
9.42297
2758
9.41763
2713
9.41229
2689
9.40695
2791
9.40162
2781
9.39628
2808
9.39094
2814
9.3856
2766
9.38027
2718
9.37493
2704
9.36959
2800
9.36425
2724
9.35892
2660
9.35358
2802
9.34824
2715
9.3429
2707
9.33757
2805
9.33223
2829
9.32689
2818
9.32155
2742
9.31621
2704
9.31088
2795
9.30554
2798
9.3002
2746
9.29486
2875
9.28953
2805
9.28419
2742
9.27885
2761
9.27351
2786
9.26818
2770
9.26284
2761
9.2575
2753
9.25216
2809
9.24683
2774
9.24149
2808
9.23615
2837
9.23081
2850
9.22547
2819
9.22014
2810
9.2148
2801
9.20946
2801
9.20412
2811
9.19879
2847
9.19345
2891
9.18849
2835
9.18377
2795
9.17906
2795
9.17434
2851
9.16962
2839
9.16491
2813
9.16019
2770
9.15547
2843
9.15075
2891
9.14604
2829
9.14132
2905
9.1366
2870
9.13189
2875
9.12717
2804
9.12245
2841
9.11773
2775
9.11302
2865
9.1083
2845
9.10358
2866
9.09887
2871
9.09415
2947
9.08943
2845
9.08471
2912
9.08
2831
9.07528
2872
9.07056
2857
9.06585
2885
9.06113
2913
9.05641
2814
9.05169
2852
9.04698
2837
9.04226
2856
9.03754
2837
9.03283
2887
9.02811
2863
9.02339
2881
9.01867
2912
9.01396
2935
9.00924
2857
9.00452
2973
8.99981
2985
8.99509
2968
8.99037
2985
8.98565
2921
8.98094
2895
8.97622
2946
8.9715
2874
8.96678
2939
8.96207
2885
8.95735
2854
8.95263
2829
8.94792
2862
8.9432
2890
8.93848
2877
8.93376
2907
8.92905
2918
8.92433
2977
8.91961
2916
8.9149
3016
8.91018
2997
8.90546
2938
8.90074
2946
8.89603
2973
8.89131
2980
8.88659
2935
8.88188
2979
8.87716
2992
8.87244
2978
8.86772
3090
8.86301
2983
8.85829
3001
8.85357
3035
8.84886
2932
8.84414
2986
8.83942
2975
8.8347
2941
8.82999
3007
8.82527
2996
8.82055
2998
8.81583
3026
8.81112
3061
8.8064
2977
8.80168
3040
8.79697
3033
8.79225
3013
8.78753
3094
8.78281
3036
8.7781
3050
8.77338
3105
8.76866
3133
8.76395
3047
8.75923
3059
8.75451
3023
8.74979
3038
8.74508
2964
8.74036
3043
8.73564
3152
8.73093
3114
8.72621
3150
8.72149
3136
8.71677
3125
8.71206
3052
8.70734
3121
8.70262
3168
8.69791
3113
8.69319
3181
8.68847
3116
8.68375
3075
8.67904
3035
8.67432
3111
8.6696
3126
8.66489
3104
8.66017
3079
8.65545
3072
8.65073
3114
8.64602
3114
8.6413
3133
8.63658
3122
8.63187
3178
8.62715
3118
8.62243
3242
8.61771
3171
8.613
3204
8.60828
3147
8.60356
3196
8.59884
3259
8.59413
3255
8.58941
3245
8.58469
3160
8.57998
3160
8.57526
3134
8.57054
3106
8.56582
3082
8.56111
3044
8.55639
3014
8.55167
3056
8.54696
3037
8.54224
3101
8.53752
3076
8.5328
3108
8.52809
3184
8.52337
3184
8.51865
3253
8.51394
3351
8.50922
3419
8.5045
3467
8.49978
3568
8.49507
3612
8.49035
3524
8.48563
3396
8.48092
3189
8.4762
3083
8.47148
2847
8.46676
2721
8.46205
2332
8.45733
2114
8.45261
1958
8.4479
1727
8.44318
1582
8.43846
1326
8.43374
1196
8.42903
1096
8.42431
1058
8.41959
1132
8.41488
1536
8.41016
3418
8.40544
10174
8.40072
16452
8.39601
12841
8.39129
5095
8.38657
1534
8.38186
1101
8.37714
963
8.37242
969
8.3677
961
8.36299
964
8.35827
1011
8.35355
988
8.34883
1016
8.34412
972
8.3394
982
8.33468
982
8.32997
985
8.32525
984
8.32053
967
8.31581
960
8.3111
914
8.30638
914
8.30166
886
8.29695
893
8.29223
884
8.28751
890
8.28279
902
8.27808
885
8.27336
939
8.26864
1050
8.26393
1150
8.25921
1321
8.25449
1325
8.24977
1252
8.24506
1077
8.24189
1015
8.2395
943
8.23711
920
8.23471
893
8.23232
911
8.22992
871
8.22753
918
8.22513
821
8.22274
829
8.22034
850
8.21795
880
8.21555
867
8.21316
888
8.21076
887
8.20837
898
8.20597
865
8.20358
856
8.20118
871
8.19879
861
8.19639
874
8.194
864
8.1916
878
8.18921
928
8.18681
883
8.18442
869
8.18202
865
8.17963
865
8.17723
885
8.17484
848
8.17244
868
8.17005
913
8.16765
895
8.16526
870
8.16286
900
8.16047
913
8.15807
879
8.15568
888
8.15328
877
8.15089
943
8.14849
954
8.1461
896
8.1437
935
8.14131
942
8.13892
947
8.13652
965
8.13412
943
8.13173
907
8.12934
951
8.12694
953
8.12455
924
8.12215
920
8.11976
818
8.11736
833
8.11497
827
8.11257
776
8.11018
773
8.10778
789
8.10539
762
8.10299
749
8.1006
858
8.0982
1030
8.09581
1221
8.09341
1268
8.09102
1317
8.08862
1224
8.08623
970
8.08383
762
8.08144
690
8.07904
881
8.07665
1362
8.07425
1767
8.07186
1717
8.06946
1197
8.06707
738
8.06467
556
8.06228
506
8.05988
456
8.05749
461
8.05509
469
8.0527
418
8.0503
471
8.04791
419
8.04551
420
8.04312
386
8.04072
412
8.03833
392
8.03593
402
8.03354
425
8.03115
400
8.02875
398
8.02635
381
8.02396
440
8.02157
418
8.01843
414
8.01139
449
8.00436
459
7.99732
492
7.99029
549
7.98326
599
7.97622
506
7.96919
463
7.96215
424
7.95512
386
7.94808
387
7.94105
379
7.93401
379
7.92698
377
7.91994
353
7.91291
350
7.90588
355
7.89884
358
7.89181
345
7.88477
341
7.87774
335
7.8707
325
7.86367
319
7.85663
354
7.8496
604
7.84256
954
7.83553
1000
7.82849
605
7.82146
401
7.81443
314
7.80739
326
7.80036
309
7.79332
314
7.78629
339
7.77925
311
7.77222
302
7.76518
313
7.75815
295
7.75111
319
7.74408
330
7.73705
334
7.73001
336
7.72298
303
7.71594
325
7.70891
310
7.70187
305
7.69484
308
7.6878
315
7.68077
329
7.67373
321
7.6667
324
7.65967
305
7.65263
329
7.6456
290
7.63856
354
7.63153
466
7.62449
488
7.61746
424
7.61042
366
7.60339
327
7.59635
321
7.58932
288
7.58228
325
7.57525
291
7.56822
310
7.56118
327
7.55415
359
7.54711
357
7.54008
311
7.53304
334
7.52601
349
7.51897
359
7.51194
341
7.5049
329
7.49787
340
7.49084
352
7.4838
354
7.47677
342
7.46973
306
7.4627
261
7.45566
213
7.44863
182
7.44159
160
7.43456
135
7.42752
136
7.42049
124
7.41346
148
7.40642
186
7.39939
330
7.39235
800
7.38532
1359
7.37828
1330
7.37125
767
7.36421
274
7.35718
140
7.35014
152
7.34311
134
7.33607
123
7.32904
151
7.32201
131
7.31497
137
7.30794
154
7.3009
132
7.29387
146
7.28683
148
7.2798
141
7.27276
132
7.26573
137
7.25869
147
7.25166
127
7.24463
135
7.23759
122
7.23056
122
7.22352
152
7.21649
159
7.20945
159
7.20242
140
7.19538
149
7.18835
142
7.18131
164
7.17428
170
7.16724
134
7.16021
160
7.15318
178
7.14614
145
7.13911
135
7.13207
129
7.12504
135
7.118
136
7.11097
124
7.10393
124
7.0969
117
7.08986
110
7.08283
125
7.08185
126
7.08185
116
7.08185
122
7.08185
153
7.08185
214
7.08185
268
7.08185
246
7.08185
237
7.08185
221
7.08185
235
7.08185
274
7.08185
198
7.08185
117
7.08185
66
7.08185
65
7.08185
68
7.08185
61
7.08185
66
7.08185
56
7.08185
68
7.08185
150
7.08185
224
7.08185
165
7.08185
O 1s/4
Not Specified
2019
3
8
16
48
0
0
4
   Lens Mode:Hybrid   Resolution:Pass energy 40    Iris(Aperture):slot(Slot)
   Anode:Mono (Al)(140 W)   Step(meV): 100.0    Dwell(ms): 200        Sweeps: 10       Acqn. Time(s): 402     
   Acquired On :19/03/08 16:48:00   C/N :On
   
XPS
14349
18251
2
Mono (Al)
1486.61
140
1E+37
1E+37
1170
1170
1E+37
1E+37
FAT
40
1E+37
-4.4431
0
1E+37
1E+37
1E+37
1E+37
O
1s
-1
Kinetic Energy
eV
947.61
0.1
2
Intensity
d
Transmission
d
pulse counting
0.2
10
0
1E+37
1E+37
1E+37
0
402
2074
3629
0.948828
0.959288
2168
0.959288
2212
0.959236
2146
0.959184
2117
0.959131
2156
0.959079
2156
0.959027
2137
0.958975
2177
0.958922
2168
0.95887
2149
0.958818
2168
0.958765
2172
0.958713
2165
0.958661
2186
0.958608
2209
0.958556
2220
0.958504
2178
0.958452
2163
0.958399
2210
0.958347
2197
0.958295
2153
0.958242
2157
0.95819
2105
0.958138
2124
0.958085
2124
0.958033
2106
0.957981
2174
0.957929
2176
0.957876
2161
0.957824
2168
0.957772
2135
0.957719
2156
0.957667
2172
0.957615
2127
0.957562
2089
0.95751
2169
0.957458
2160
0.957406
2152
0.957353
2174
0.957301
2129
0.957249
2124
0.957196
2131
0.957144
2151
0.957092
2141
0.957039
2124
0.956987
2160
0.956935
2142
0.956882
2178
0.95683
2183
0.956778
2098
0.956726
2139
0.956673
2213
0.956621
2239
0.956569
2277
0.956516
2228
0.956464
2137
0.956412
2141
0.95636
2117
0.956307
2164
0.956255
2220
0.956203
2177
0.95615
2147
0.956098
2190
0.956046
2134
0.955993
2137
0.955941
2198
0.955889
2165
0.955836
2196
0.955784
2210
0.955732
2182
0.95568
2239
0.955627
2233
0.955575
2221
0.955523
2239
0.95547
2312
0.955418
2374
0.955366
2381
0.955314
2416
0.955261
2483
0.955209
2564
0.955157
2660
0.955104
2750
0.955052
2925
0.955
3071
0.954947
3215
0.954895
3354
0.954843
3491
0.95479
3528
0.954738
3556
0.954686
3593
0.954634
3629
0.954581
3493
0.954529
3313
0.954477
3142
0.954424
3011
0.954372
2840
0.95432
2711
0.954267
2614
0.954215
2533
0.954163
2457
0.954111
2364
0.954058
2398
0.954006
2341
0.953954
2239
0.953901
2202
0.953849
2214
0.953797
2244
0.953744
2255
0.953692
2236
0.95364
2199
0.953588
2209
0.953535
2191
0.953483
2124
0.953431
2149
0.953378
2135
0.953326
2114
0.953274
2145
0.953221
2183
0.953169
2199
0.953117
2207
0.953065
2216
0.953012
2155
0.95296
2153
0.952908
2199
0.952855
2173
0.952803
2161
0.952751
2148
0.952698
2151
0.952646
2158
0.952594
2185
0.952542
2170
0.952489
2156
0.952437
2172
0.952385
2156
0.952332
2101
0.95228
2118
0.952228
2142
0.952175
2139
0.952123
2141
0.952071
2144
0.952018
2172
0.951966
2167
0.951914
2176
0.951862
2135
0.951809
2148
0.951757
2206
0.951705
2196
0.951652
2134
0.9516
2180
0.951548
2172
0.951496
2141
0.951443
2155
0.951391
2181
0.951339
2199
0.951286
2160
0.951234
2191
0.951182
2160
0.951129
2118
0.951077
2147
0.951025
2181
0.950972
2171
0.95092
2112
0.950868
2136
0.950816
2179
0.950763
2172
0.950711
2131
0.950659
2140
0.950606
2155
0.950554
2162
0.950502
2177
0.950449
2126
0.950397
2086
0.950345
2206
0.950293
2158
0.95024
2134
0.950188
2197
0.950136
2126
0.950083
2084
0.950031
2125
0.949979
2152
0.949926
2186
0.949874
2151
0.949822
2126
0.94977
2097
0.949717
2138
0.949665
2201
0.949613
2211
0.94956
2181
0.949508
2129
0.949456
2124
0.949403
2109
0.949351
2180
0.949299
2217
0.949247
2169
0.949194
2142
0.949142
2177
0.94909
2149
0.949037
2159
0.948985
2163
0.948933
2153
0.94888
2074
0.948828
N 1s/5
Not Specified
2019
3
8
16
48
0
0
4
   Lens Mode:Hybrid   Resolution:Pass energy 40    Iris(Aperture):slot(Slot)
   Anode:Mono (Al)(140 W)   Step(meV): 100.0    Dwell(ms): 300        Sweeps: 10       Acqn. Time(s): 603     
   Acquired On :19/03/08 16:48:00   C/N :On
   
XPS
14349
18251
2
Mono (Al)
1486.61
140
1E+37
1E+37
1170
1170
1E+37
1E+37
FAT
40
1E+37
-4.4431
0
1E+37
1E+37
1E+37
1E+37
N
1s
-1
Kinetic Energy
eV
1079.61
0.1
2
Intensity
d
Transmission
d
pulse counting
0.3
10
0
1E+37
1E+37
1E+37
0
402
3353
3609
0.890889
0.897914
3410
0.897914
3367
0.897879
3366
0.897844
3411
0.897809
3448
0.897774
3353
0.897739
3396
0.897703
3423
0.897668
3390
0.897633
3383
0.897598
3379
0.897563
3416
0.897528
3426
0.897493
3403
0.897458
3368
0.897422
3398
0.897387
3411
0.897352
3442
0.897317
3461
0.897282
3398
0.897247
3396
0.897212
3423
0.897177
3409
0.897141
3466
0.897106
3446
0.897071
3452
0.897036
3417
0.897001
3403
0.896966
3419
0.896931
3489
0.896896
3463
0.89686
3442
0.896825
3499
0.89679
3486
0.896755
3434
0.89672
3455
0.896685
3463
0.89665
3455
0.896615
3435
0.896579
3430
0.896544
3456
0.896509
3478
0.896474
3462
0.896439
3443
0.896404
3420
0.896369
3374
0.896334
3384
0.896298
3437
0.896263
3510
0.896228
3504
0.896193
3452
0.896158
3423
0.896123
3408
0.896088
3359
0.896053
3355
0.896017
3408
0.895982
3510
0.895947
3482
0.895912
3435
0.895877
3460
0.895842
3474
0.895807
3514
0.895772
3609
0.895736
3524
0.895701
3429
0.895666
3461
0.895631
3468
0.895596
3460
0.895561
3484
0.895526
3440
0.895491
3481
0.895455
3513
0.89542
3509
0.895385
3560
0.89535
3520
0.895315
3512
0.89528
3542
0.895245
3489
0.89521
3488
0.895174
3443
0.895139
3416
0.895104
3480
0.895069
3443
0.895034
3479
0.894999
3479
0.894964
3371
0.894929
3454
0.894893
3514
0.894858
3497
0.894823
3460
0.894788
3468
0.894753
3393
0.894718
3387
0.894683
3437
0.894648
3480
0.894612
3486
0.894577
3501
0.894542
3472
0.894507
3408
0.894472
3486
0.894437
3494
0.894402
3464
0.894367
3498
0.894331
3504
0.894296
3479
0.894261
3508
0.894226
3465
0.894191
3490
0.894156
3511
0.894121
3513
0.894086
3494
0.89405
3465
0.894015
3460
0.89398
3464
0.893945
3452
0.89391
3457
0.893875
3427
0.89384
3524
0.893805
3458
0.893769
3370
0.893734
3395
0.893699
3438
0.893664
3444
0.893629
3467
0.893594
3411
0.893559
3419
0.893524
3433
0.893488
3459
0.893453
3468
0.893418
3450
0.893383
3456
0.893348
3463
0.893313
3495
0.893278
3430
0.893243
3455
0.893207
3505
0.893172
3492
0.893137
3518
0.893102
3517
0.893067
3442
0.893032
3480
0.892997
3532
0.892962
3554
0.892926
3502
0.892891
3472
0.892856
3458
0.892821
3475
0.892786
3467
0.892751
3476
0.892716
3501
0.892681
3481
0.892645
3426
0.89261
3452
0.892575
3435
0.89254
3421
0.892505
3483
0.89247
3449
0.892435
3499
0.8924
3487
0.892364
3434
0.892329
3400
0.892294
3503
0.892259
3514
0.892224
3506
0.892189
3514
0.892154
3474
0.892119
3498
0.892083
3517
0.892048
3474
0.892013
3483
0.891978
3507
0.891943
3519
0.891908
3471
0.891873
3436
0.891838
3517
0.891802
3589
0.891767
3504
0.891732
3461
0.891697
3494
0.891662
3478
0.891627
3454
0.891592
3447
0.891557
3481
0.891521
3516
0.891486
3448
0.891451
3467
0.891416
3554
0.891381
3529
0.891346
3493
0.891311
3467
0.891276
3450
0.89124
3473
0.891205
3500
0.89117
3418
0.891135
3489
0.8911
3531
0.891065
3451
0.89103
3446
0.890995
3477
0.890959
3451
0.890924
3425
0.890889
C 1s/6
Not Specified
2019
3
8
16
48
0
0
4
   Lens Mode:Hybrid   Resolution:Pass energy 40    Iris(Aperture):slot(Slot)
   Anode:Mono (Al)(140 W)   Step(meV): 100.0    Dwell(ms): 300        Sweeps: 10       Acqn. Time(s): 603     
   Acquired On :19/03/08 16:48:00   C/N :On
   
XPS
14349
18251
2
Mono (Al)
1486.61
140
1E+37
1E+37
1170
1170
1E+37
1E+37
FAT
40
1E+37
-4.4431
0
1E+37
1E+37
1E+37
1E+37
C
1s
-1
Kinetic Energy
eV
1191.61
0.1
2
Intensity
d
Transmission
d
pulse counting
0.3
10
0
1E+37
1E+37
1E+37
0
402
1153
33902
0.851549
0.858574
2551
0.858574
2517
0.858539
2495
0.858504
2490
0.858469
2493
0.858434
2473
0.858399
2433
0.858363
2406
0.858328
2322
0.858293
2283
0.858258
2326
0.858223
2281
0.858188
2267
0.858153
2293
0.858118
2246
0.858082
2154
0.858047
2148
0.858012
2132
0.857977
2089
0.857942
2123
0.857907
2064
0.857872
2006
0.857837
1994
0.857801
1984
0.857766
1917
0.857731
1907
0.857696
1896
0.857661
1905
0.857626
1862
0.857591
1839
0.857556
1812
0.85752
1822
0.857485
1748
0.85745
1710
0.857415
1687
0.85738
1623
0.857345
1630
0.85731
1651
0.857275
1620
0.857239
1579
0.857204
1554
0.857169
1499
0.857134
1518
0.857099
1493
0.857064
1466
0.857029
1502
0.856994
1503
0.856958
1481
0.856923
1410
0.856888
1391
0.856853
1398
0.856818
1396
0.856783
1380
0.856748
1365
0.856713
1375
0.856677
1361
0.856642
1400
0.856607
1400
0.856572
1365
0.856537
1362
0.856502
1335
0.856467
1386
0.856432
1413
0.856396
1354
0.856361
1355
0.856326
1394
0.856291
1369
0.856256
1338
0.856221
1406
0.856186
1424
0.856151
1486
0.856115
1457
0.85608
1503
0.856045
1541
0.85601
1486
0.855975
1495
0.85594
1559
0.855905
1565
0.85587
1583
0.855834
1638
0.855799
1685
0.855764
1731
0.855729
1717
0.855694
1734
0.855659
1725
0.855624
1818
0.855589
1829
0.855553
1785
0.855518
1850
0.855483
1913
0.855448
1971
0.855413
2050
0.855378
2072
0.855343
2137
0.855308
2291
0.855272
2329
0.855237
2452
0.855202
2625
0.855167
2755
0.855132
2938
0.855097
3188
0.855062
3416
0.855027
3667
0.854991
4036
0.854956
4449
0.854921
4904
0.854886
5576
0.854851
6458
0.854816
7508
0.854781
8847
0.854746
10688
0.85471
12650
0.854675
14853
0.85464
17689
0.854605
20630
0.85457
23711
0.854535
26913
0.8545
29941
0.854465
32168
0.854429
33443
0.854394
33902
0.854359
33656
0.854324
31944
0.854289
29263
0.854254
25764
0.854219
21705
0.854184
17718
0.854148
13792
0.854113
10463
0.854078
7822
0.854043
5682
0.854008
4156
0.853973
3225
0.853938
2570
0.853903
2029
0.853867
1768
0.853832
1643
0.853797
1505
0.853762
1425
0.853727
1387
0.853692
1338
0.853657
1366
0.853622
1379
0.853586
1320
0.853551
1307
0.853516
1310
0.853481
1260
0.853446
1274
0.853411
1246
0.853376
1250
0.853341
1250
0.853305
1218
0.85327
1185
0.853235
1253
0.8532
1275
0.853165
1260
0.85313
1289
0.853095
1265
0.85306
1240
0.853024
1221
0.852989
1239
0.852954
1232
0.852919
1224
0.852884
1214
0.852849
1190
0.852814
1188
0.852779
1230
0.852743
1244
0.852708
1202
0.852673
1163
0.852638
1225
0.852603
1211
0.852568
1199
0.852533
1185
0.852498
1180
0.852462
1209
0.852427
1228
0.852392
1184
0.852357
1210
0.852322
1234
0.852287
1195
0.852252
1183
0.852217
1198
0.852181
1198
0.852146
1172
0.852111
1204
0.852076
1264
0.852041
1242
0.852006
1182
0.851971
1174
0.851936
1206
0.8519
1223
0.851865
1182
0.85183
1198
0.851795
1237
0.85176
1201
0.851725
1189
0.85169
1194
0.851655
1199
0.851619
1216
0.851584
1153
0.851549
Cl 2p/7
Not Specified
2019
3
8
16
48
0
0
4
   Lens Mode:Hybrid   Resolution:Pass energy 40    Iris(Aperture):slot(Slot)
   Anode:Mono (Al)(140 W)   Step(meV): 100.0    Dwell(ms): 450        Sweeps: 10       Acqn. Time(s): 904     
   Acquired On :19/03/08 16:48:00   C/N :On
   
XPS
14349
18251
2
Mono (Al)
1486.61
140
1E+37
1E+37
1170
1170
1E+37
1E+37
FAT
40
1E+37
-4.4431
0
1E+37
1E+37
1E+37
1E+37
Cl
2p
-1
Kinetic Energy
eV
1277.61
0.1
2
Intensity
d
Transmission
d
pulse counting
0.45
10
0
1E+37
1E+37
1E+37
0
402
1428
2029
0.827116
0.832268
1723
0.832268
1734
0.832243
1714
0.832217
1671
0.832191
1718
0.832165
1733
0.83214
1732
0.832114
1749
0.832088
1737
0.832062
1734
0.832036
1750
0.832011
1769
0.831985
1717
0.831959
1696
0.831933
1689
0.831908
1726
0.831882
1723
0.831856
1724
0.83183
1740
0.831805
1750
0.831779
1736
0.831753
1648
0.831727
1645
0.831702
1729
0.831676
1725
0.83165
1748
0.831624
1740
0.831599
1706
0.831573
1720
0.831547
1724
0.831521
1749
0.831495
1779
0.83147
1744
0.831444
1749
0.831418
1741
0.831392
1729
0.831367
1705
0.831341
1714
0.831315
1666
0.831289
1738
0.831264
1729
0.831238
1677
0.831212
1708
0.831186
1690
0.831161
1652
0.831135
1694
0.831109
1718
0.831083
1778
0.831058
1726
0.831032
1692
0.831006
1691
0.83098
1685
0.830954
1717
0.830929
1745
0.830903
1747
0.830877
1737
0.830851
1748
0.830826
1685
0.8308
1667
0.830774
1727
0.830748
1728
0.830723
1738
0.830697
1734
0.830671
1741
0.830645
1707
0.83062
1715
0.830594
1799
0.830568
1771
0.830542
1733
0.830517
1727
0.830491
1704
0.830465
1694
0.830439
1709
0.830414
1751
0.830388
1742
0.830362
1705
0.830336
1713
0.83031
1750
0.830285
1739
0.830259
1685
0.830233
1670
0.830207
1665
0.830182
1654
0.830156
1682
0.83013
1712
0.830104
1682
0.830079
1749
0.830053
1732
0.830027
1714
0.830001
1709
0.829976
1681
0.82995
1734
0.829924
1749
0.829898
1704
0.829872
1666
0.829847
1658
0.829821
1676
0.829795
1650
0.829769
1618
0.829744
1665
0.829718
1663
0.829692
1648
0.829666
1656
0.829641
1695
0.829615
1708
0.829589
1666
0.829563
1626
0.829538
1581
0.829512
1626
0.829486
1665
0.82946
1626
0.829435
1632
0.829409
1643
0.829383
1591
0.829357
1591
0.829332
1573
0.829306
1582
0.82928
1586
0.829254
1528
0.829228
1573
0.829203
1552
0.829177
1553
0.829151
1552
0.829125
1561
0.8291
1559
0.829074
1528
0.829048
1545
0.829022
1534
0.828997
1510
0.828971
1547
0.828945
1534
0.828919
1513
0.828894
1505
0.828868
1477
0.828842
1444
0.828816
1453
0.82879
1483
0.828765
1475
0.828739
1482
0.828713
1451
0.828687
1508
0.828662
1508
0.828636
1440
0.82861
1445
0.828584
1472
0.828559
1486
0.828533
1474
0.828507
1493
0.828481
1466
0.828456
1473
0.82843
1488
0.828404
1479
0.828378
1512
0.828353
1503
0.828327
1439
0.828301
1428
0.828275
1428
0.82825
1486
0.828224
1470
0.828198
1445
0.828172
1463
0.828146
1462
0.828121
1497
0.828095
1474
0.828069
1479
0.828043
1452
0.828018
1478
0.827992
1493
0.827966
1478
0.82794
1460
0.827915
1479
0.827889
1484
0.827863
1449
0.827837
1460
0.827812
1503
0.827786
1513
0.82776
1501
0.827734
1501
0.827709
1483
0.827683
1507
0.827657
1555
0.827631
1523
0.827605
1520
0.82758
1581
0.827554
1587
0.827528
1559
0.827502
1567
0.827477
1637
0.827451
1692
0.827425
1684
0.827399
1622
0.827374
1652
0.827348
1723
0.827322
1733
0.827296
1778
0.827271
1841
0.827245
1869
0.827219
1869
0.827193
1905
0.827168
1964
0.827142
2029
0.827116
P 2p/8
Not Specified
2019
3
8
16
48
0
0
4
   Lens Mode:Hybrid   Resolution:Pass energy 40    Iris(Aperture):slot(Slot)
   Anode:Mono (Al)(140 W)   Step(meV): 100.0    Dwell(ms): 426        Sweeps: 10       Acqn. Time(s): 1025    
   Acquired On :19/03/08 16:48:00   C/N :On
   
XPS
14349
18251
2
Mono (Al)
1486.61
140
1E+37
1E+37
1170
1170
1E+37
1E+37
FAT
40
1E+37
-4.4431
0
1E+37
1E+37
1E+37
1E+37
P
2p
-1
Kinetic Energy
eV
1344.61
0.1
2
Intensity
d
Transmission
d
pulse counting
0.4255
10
0
1E+37
1E+37
1E+37
0
482
577
2051
0.802385
0.812515
682
0.812515
692
0.812473
703
0.81243
672
0.812388
674
0.812346
680
0.812304
667
0.812262
671
0.812219
654
0.812177
664
0.812135
660
0.812093
676
0.812051
667
0.812008
661
0.811966
666
0.811924
655
0.811882
670
0.81184
695
0.811797
684
0.811755
660
0.811713
666
0.811671
670
0.811629
661
0.811586
653
0.811544
659
0.811502
685
0.81146
683
0.811417
690
0.811375
674
0.811333
646
0.811291
630
0.811249
671
0.811206
649
0.811164
632
0.811122
651
0.81108
657
0.811038
652
0.810995
619
0.810953
634
0.810911
665
0.810869
643
0.810827
632
0.810784
625
0.810742
601
0.8107
615
0.810658
657
0.810616
652
0.810573
658
0.810531
613
0.810489
640
0.810447
662
0.810404
653
0.810362
650
0.81032
630
0.810278
620
0.810236
627
0.810193
650
0.810151
687
0.810109
706
0.810067
643
0.810025
650
0.809982
676
0.80994
700
0.809898
684
0.809856
711
0.809814
739
0.809771
699
0.809729
692
0.809687
679
0.809645
717
0.809603
766
0.80956
753
0.809518
746
0.809476
739
0.809434
741
0.809391
721
0.809349
775
0.809307
773
0.809265
702
0.809223
707
0.80918
718
0.809138
732
0.809096
725
0.809054
754
0.809012
785
0.808969
771
0.808927
779
0.808885
815
0.808843
796
0.808801
771
0.808758
817
0.808716
828
0.808674
856
0.808632
932
0.80859
956
0.808547
916
0.808505
932
0.808463
947
0.808421
976
0.808379
995
0.808336
1078
0.808294
1099
0.808252
1201
0.80821
1281
0.808168
1328
0.808125
1438
0.808083
1504
0.808041
1576
0.807999
1677
0.807956
1750
0.807914
1852
0.807872
1913
0.80783
1942
0.807788
1936
0.807745
1969
0.807703
2005
0.807661
2051
0.807619
2051
0.807577
2039
0.807534
2004
0.807492
1875
0.80745
1690
0.807408
1542
0.807366
1340
0.807323
1187
0.807281
1043
0.807239
901
0.807197
777
0.807155
727
0.807112
708
0.80707
688
0.807028
665
0.806986
630
0.806944
628
0.806901
663
0.806859
666
0.806817
659
0.806775
656
0.806732
628
0.80669
656
0.806648
673
0.806606
658
0.806564
657
0.806521
647
0.806479
614
0.806437
609
0.806395
625
0.806353
605
0.80631
618
0.806268
625
0.806226
642
0.806184
597
0.806142
595
0.806099
598
0.806057
622
0.806015
604
0.805973
628
0.805931
636
0.805888
621
0.805846
624
0.805804
623
0.805762
616
0.805719
623
0.805677
624
0.805635
636
0.805593
616
0.805551
644
0.805508
646
0.805466
607
0.805424
620
0.805382
603
0.80534
618
0.805297
636
0.805255
634
0.805213
621
0.805171
636
0.805129
636
0.805086
633
0.805044
593
0.805002
587
0.80496
610
0.804918
613
0.804875
599
0.804833
640
0.804791
665
0.804749
641
0.804707
615
0.804664
628
0.804622
632
0.80458
606
0.804538
615
0.804496
621
0.804453
623
0.804411
621
0.804369
645
0.804327
644
0.804284
630
0.804242
625
0.8042
635
0.804158
637
0.804116
626
0.804073
607
0.804031
611
0.803989
622
0.803947
638
0.803905
640
0.803862
641
0.80382
621
0.803778
577
0.803736
604
0.803694
621
0.803651
623
0.803609
630
0.803567
640
0.803525
655
0.803483
644
0.80344
608
0.803398
637
0.803356
634
0.803314
626
0.803271
610
0.803229
639
0.803187
638
0.803145
628
0.803103
604
0.80306
612
0.803018
634
0.802976
635
0.802934
640
0.802892
638
0.802849
610
0.802807
647
0.802765
629
0.802723
615
0.802681
595
0.802638
597
0.802596
632
0.802554
613
0.802512
625
0.80247
649
0.802427
643
0.802385
Br 3d/9
Not Specified
2019
3
8
16
48
0
0
4
   Lens Mode:Hybrid   Resolution:Pass energy 40    Iris(Aperture):slot(Slot)
   Anode:Mono (Al)(140 W)   Step(meV): 100.0    Dwell(ms): 426        Sweeps: 10       Acqn. Time(s): 855     
   Acquired On :19/03/08 16:48:00   C/N :On
   
XPS
14349
18251
2
Mono (Al)
1486.61
140
1E+37
1E+37
1170
1170
1E+37
1E+37
FAT
40
1E+37
-4.4431
0
1E+37
1E+37
1E+37
1E+37
Br
3d
-1
Kinetic Energy
eV
1412.61
0.1
2
Intensity
d
Transmission
d
pulse counting
0.4255
10
0
1E+37
1E+37
1E+37
0
402
289
2917
0.775373
0.783814
372
0.783814
357
0.783772
367
0.78373
362
0.783687
349
0.783645
333
0.783603
312
0.783561
323
0.783519
338
0.783476
339
0.783434
334
0.783392
336
0.78335
337
0.783307
348
0.783265
360
0.783223
338
0.783181
353
0.783139
354
0.783096
329
0.783054
343
0.783012
329
0.78297
352
0.782928
363
0.782885
382
0.782843
398
0.782801
402
0.782759
395
0.782717
395
0.782674
418
0.782632
415
0.78259
435
0.782548
458
0.782506
465
0.782463
471
0.782421
473
0.782379
484
0.782337
483
0.782295
521
0.782252
509
0.78221
494
0.782168
516
0.782126
512
0.782084
563
0.782041
567
0.781999
546
0.781957
547
0.781915
553
0.781872
563
0.78183
575
0.781788
564
0.781746
569
0.781704
569
0.781661
581
0.781619
588
0.781577
605
0.781535
652
0.781493
656
0.78145
648
0.781408
693
0.781366
692
0.781324
706
0.781282
767
0.781239
791
0.781197
776
0.781155
845
0.781113
872
0.781071
923
0.781028
980
0.780986
1017
0.780944
1087
0.780902
1177
0.780859
1339
0.780817
1444
0.780775
1545
0.780733
1693
0.780691
1954
0.780648
2180
0.780606
2321
0.780564
2554
0.780522
2716
0.78048
2675
0.780437
2659
0.780395
2605
0.780353
2550
0.780311
2559
0.780269
2575
0.780226
2595
0.780184
2668
0.780142
2848
0.7801
2917
0.780058
2819
0.780015
2667
0.779973
2403
0.779931
2080
0.779889
1772
0.779847
1389
0.779804
1096
0.779762
863
0.77972
671
0.779678
535
0.779635
448
0.779593
397
0.779551
347
0.779509
368
0.779467
365
0.779424
333
0.779382
345
0.77934
323
0.779298
319
0.779256
354
0.779213
357
0.779171
338
0.779129
329
0.779087
340
0.779045
324
0.779002
321
0.77896
349
0.778918
328
0.778876
319
0.778834
334
0.778791
314
0.778749
318
0.778707
320
0.778665
309
0.778623
300
0.77858
335
0.778538
352
0.778496
325
0.778454
314
0.778412
315
0.778369
342
0.778327
327
0.778285
331
0.778243
327
0.7782
323
0.778158
314
0.778116
317
0.778074
310
0.778032
330
0.777989
316
0.777947
314
0.777905
335
0.777863
323
0.777821
311
0.777778
313
0.777736
317
0.777694
337
0.777652
308
0.77761
320
0.777567
331
0.777525
308
0.777483
307
0.777441
304
0.777399
314
0.777356
320
0.777314
322
0.777272
329
0.77723
346
0.777187
326
0.777145
328
0.777103
346
0.777061
330
0.777019
303
0.776976
304
0.776934
301
0.776892
328
0.77685
314
0.776808
296
0.776765
289
0.776723
320
0.776681
317
0.776639
314
0.776597
323
0.776554
316
0.776512
321
0.77647
315
0.776428
334
0.776386
339
0.776343
335
0.776301
319
0.776259
311
0.776217
312
0.776174
322
0.776132
307
0.77609
316
0.776048
312
0.776006
320
0.775963
306
0.775921
302
0.775879
318
0.775837
322
0.775795
317
0.775752
348
0.77571
339
0.775668
326
0.775626
327
0.775584
334
0.775541
339
0.775499
331
0.775457
320
0.775415
308
0.775373
end of experiment
